# Supplementary material for: Comparative genomic analysis of the MAPKKK gene family reveals WGD-driven expansion and strong evolutionary constraints in Asteraceae
Source: Front Plant Sci. 2026 Mar 5;17:1791339. doi: 10.3389/fpls.2026.1791339 (PMC12999904; doi:10.3389/fpls.2026.1791339)
Supplement: Supplementary Table 1 — Taxon list of species used and their genomes information in our analyses. [file Table1.xlsx]

## Sheet: TableS1
Supplementary Table S1 Taxon list of species used and their genomes information in our analyses.
Organism	Family	Subfamily	Tribe	Genus	Assembly Accession	Genome size (bp)	Chromosomes	Protein-coding	MAPKKK count
Erigeron canadensis	Asteraceae	Asteroideae	Astereae	Erigeron	GCF_010389155.1	426223753	9	28703	99
Helianthus annuus	Asteraceae	Asteroideae	Heliantheae	Helianthus	GCF_002127325.2	3009595538	17	57237	139
Mikania micrantha	Asteraceae	Asteroideae	Heliantheae	Mikania	GCA_009363875.1	1790643622	19	46329	119
Tagetes erecta	Asteraceae	Asteroideae	Heliantheae	Tagetes	GCA_030867185.1	778926021	12	35877	107
Rutidosis leptorrhynchoides	Asteraceae	Asteroideae	Inuleae	Rutidosis	GCF_046630445.1	5642349851	11	47314	126
Arctium lappa	Asteraceae	Carduoideae	Cardueae	Arctium	GCA_023525745.1	1727363248	18	40570	86
Centaurea solstitialis	Asteraceae	Carduoideae	Cardueae	Centaurea	GCA_030169165.1	765066052	8	33537	60
Cichorium intybus	Asteraceae	Cichorioideae	Cichorieae	Cichorium	GCA_023525715.1	1278752569	9	43721	89
Lactuca sativa	Asteraceae	Cichorioideae	Cichorieae	Lactuca	GCF_002870075.4	2589853228	9	36855	107
Taraxacum kok-saghyz	Asteraceae	Cichorioideae	Cichorieae	Taraxacum	GCA_047496595.1	1212967972	9	39103	77

## Sheet: Table S2
Supplementary Table S2. Primer sequences used for qRT-PCR validation of candidate genes
Gene ID	Gene Name	Foward primer	Reverse Primer
gene-LOC110869562	Hann_MAPKKK10	F: ACAGCCATTCACTCCACTCG	R: AAGCCAATCAGCACCGTATG
gene-LOC110877056	Hann_MAPKKK16	F: GACTGCTTATTGGATGGCTCC	R: TGCCTCTTCACAAACGGG
gene-LOC110878641	Hann_MAPKKK21	F: TCACATAGGCACCAATCACG	R: GACGAGTAGTAACACTGACGGTAGG
gene-LOC110878930	Hann_MAPKKK23	F: GGTCTAATAACGACTCACACACTCG	R: GCGGGTCCCATACAAAGTTC
gene-LOC110879474	Hann_MAPKKK26	F: TTCACCTGCTAATCTGATGCC	R: GACACACGACGCAACTTACG
gene-LOC110890741	Hann_MAPKKK53	F: CGAGGAGTGTTGGTATCCAGAT	R: AAATGTGTCTTTCCACCGTCC
gene-LOC110904135	Hann_MAPKKK63	F: GTGACATCCTGTTGGAAAGAAGAT	R: TTGGTGTTGATTCGTCGGTT
gene-LOC110915220	Hann_MAPKKK77	F: TGACGGAATGGAGGAGATTG	R: GCAACATCAGTAAACCCTTGGC
gene-LOC110928988	Hann_MAPKKK106	F: AATGAGCAACAACGGAGGG	R: TCCAATAACGCTTGAGCCAA
gene-LOC110935989	Hann_MAPKKK117	F: CCCGAGTTCTCTTGCCAAT	R: CGGAAACACAGACAACCCTG
gene-LOC110938159	Hann_MAPKKK123	F: TGATTAGAGACCCGAGACGC	R: CCCATTCATCTTTCCGCTT
gene-LOC110940996	Hann_MAPKKK132	F: GAGGAGGAGAAACGGAGAGTTG	R: GGAAGACGACTGAAATGAGACC
gene-LOC110941748	Hann_MAPKKK135	F: TACCAGCCATCCCAGCAAAC	R: TGTCACTCGCAACATCAAAGG
ACTIN		F:ATCAGGAGACAGATGAAAGCG	R:CCCAAAGTACACCTGGTCAAG

## Sheet: TableS3
Supplementary Table S3. Summary of MAPKKK genes information identified in this study
Gene ID	Gene Name	subfamily	subgroup	OGG ID	Pan Type	Species	Species subfamily	Chr	Start	End	Strand	Genelen	ExonLen	ExonNum	CDSLen	CDSNum	IntronLen	IntronNum	AALen
gene-L6452_10639	Alap_MAPKKK29	MEKK	cluster_1	OGG_1	Variable	Arctium lappa	Asteraceae	CM042049.1	102836396	102837418	-	1023	1023	1	1023	1	0	0	340
gene-L6452_41234	Alap_MAPKKK77	MEKK	cluster_1	OGG_1	Variable	Arctium lappa	Asteraceae	CM042062.1	56014207	56015232	-	1026	1026	1	1026	1	0	0	341
gene-L6452_07493	Alap_MAPKKK23	MEKK	cluster_1	OGG_2	Variable	Arctium lappa	Asteraceae	CM042048.1	148729379	148730602	-	1224	1224	1	1224	1	0	0	407
gene-L6452_07507	Alap_MAPKKK24	MEKK	cluster_1	OGG_2	Variable	Arctium lappa	Asteraceae	CM042048.1	148952863	148954104	+	1242	1242	1	1242	1	0	0	413
gene-L6452_00084	Alap_MAPKKK1	MEKK	cluster_2	OGG_3	Variable	Arctium lappa	Asteraceae	CM042047.1	1121974	1125915	-	3942	1455	3	1455	3	2487	2	484
gene-L6452_00085	Alap_MAPKKK2	MEKK	cluster_2	OGG_3	Variable	Arctium lappa	Asteraceae	CM042047.1	1134513	1135835	+	1323	1323	1	1323	1	0	0	440
gene-L6452_28751	Alap_MAPKKK55	MEKK	cluster_2	OGG_3	Variable	Arctium lappa	Asteraceae	CM042055.1	86827854	86829083	-	1230	1230	1	1230	1	0	0	409
gene-L6452_39947	Alap_MAPKKK76	MEKK	cluster_2	OGG_3	Variable	Arctium lappa	Asteraceae	CM042061.1	67789251	67805319	-	16069	3072	20	3072	20	12997	19	1023
gene-L6452_28303	Alap_MAPKKK54	MEKK	cluster_2	OGG_4	Variable	Arctium lappa	Asteraceae	CM042055.1	77479715	77480746	-	1032	1032	1	1032	1	0	0	343
gene-L6452_00786	Alap_MAPKKK6	MEKK	cluster_2	OGG_4	Variable	Arctium lappa	Asteraceae	CM042047.1	18463427	18464539	+	1113	1113	1	1113	1	0	0	370
gene-L6452_37806	Alap_MAPKKK71	MEKK	cluster_3	OGG_5	Variable	Arctium lappa	Asteraceae	CM042060.1	56970350	56971750	+	1401	1401	1	1401	1	0	0	466
gene-L6452_42831	Alap_MAPKKK81	MEKK	cluster_3	OGG_5	Variable	Arctium lappa	Asteraceae	CM042063.1	47505268	47514459	+	9192	1569	3	1569	3	7623	2	522
gene-L6452_27628	Alap_MAPKKK52	MEKK	cluster_4	OGG_6	Rare	Arctium lappa	Asteraceae	CM042055.1	44914316	44915371	-	1056	1056	1	1056	1	0	0	351
gene-L6452_01427	Alap_MAPKKK7	MEKK	cluster_5	OGG_7	Conserved	Arctium lappa	Asteraceae	CM042047.1	43164641	43170652	+	6012	1854	8	1854	8	4158	7	617
gene-L6452_01428	Alap_MAPKKK8	MEKK	cluster_5	OGG_7	Conserved	Arctium lappa	Asteraceae	CM042047.1	43213190	43217173	+	3984	894	8	894	8	3090	7	297
gene-L6452_01431	Alap_MAPKKK9	MEKK	cluster_5	OGG_7	Conserved	Arctium lappa	Asteraceae	CM042047.1	43332691	43334514	+	1824	729	7	729	7	1095	6	242
gene-L6452_27721	Alap_MAPKKK53	MEKK	cluster_5	OGG_7	Conserved	Arctium lappa	Asteraceae	CM042055.1	50113928	50128180	+	14253	1956	9	1956	9	12297	8	651
gene-L6452_06199	Alap_MAPKKK18	MEKK	cluster_5	OGG_8	Rare	Arctium lappa	Asteraceae	CM042048.1	84453167	84468310	-	15144	1569	9	1569	9	13575	8	522
gene-L6452_09214	Alap_MAPKKK27	MEKK	cluster_5	OGG_9	Variable	Arctium lappa	Asteraceae	CM042049.1	54630069	54644368	+	14300	1818	11	1818	11	12482	10	605
gene-L6452_14811	Alap_MAPKKK32	MEKK	cluster_5	OGG_10	Variable	Arctium lappa	Asteraceae	CM042050.1	52691563	52699401	-	7839	2610	11	2610	11	5229	10	869
gene-L6452_16254	Alap_MAPKKK36	MEKK	cluster_5	OGG_11	Variable	Arctium lappa	Asteraceae	CM042051.1	3859734	3864419	-	4686	2646	11	2646	11	2040	10	881
gene-L6452_44352	Alap_MAPKKK85	MEKK	cluster_5	OGG_12	Rare	Arctium lappa	Asteraceae	CM042064.1	53471748	53479938	-	8191	1932	11	1932	11	6259	10	643
gene-L6452_06560	Alap_MAPKKK19	MEKK	cluster_5	OGG_13	Conserved	Arctium lappa	Asteraceae	CM042048.1	112200146	112204325	-	4180	2019	11	2019	11	2161	10	672
gene-L6452_22418	Alap_MAPKKK49	MEKK	cluster_5	OGG_14	Variable	Arctium lappa	Asteraceae	CM042053.1	55221855	55229737	-	7883	2082	17	2082	17	5801	16	693
gene-L6452_01782	Alap_MAPKKK10	MEKK	cluster_5	OGG_15	Variable	Arctium lappa	Asteraceae	CM042047.1	62263747	62277991	+	14245	1980	17	1980	17	12265	16	659
gene-L6452_17176	Alap_MAPKKK40	MEKK	cluster_5	OGG_17	Rare	Arctium lappa	Asteraceae	CM042051.1	22038543	22059449	-	20907	4233	24	4233	24	16674	23	1410
gene-L6452_20462	Alap_MAPKKK47	ZIK	cluster_6	OGG_18	Rare	Arctium lappa	Asteraceae	CM042052.1	79731848	79736794	+	4947	1755	8	1755	8	3192	7	584
gene-L6452_16409	Alap_MAPKKK37	ZIK	cluster_6	OGG_19	Conserved	Arctium lappa	Asteraceae	CM042051.1	6596903	6599495	+	2593	1515	7	1515	7	1078	6	504
gene-L6452_42881	Alap_MAPKKK82	ZIK	cluster_7	OGG_20	Rare	Arctium lappa	Asteraceae	CM042063.1	48950132	48959692	+	9561	1905	8	1905	8	7656	7	634
gene-L6452_41879	Alap_MAPKKK80	ZIK	cluster_7	OGG_21	Conserved	Arctium lappa	Asteraceae	CM042063.1	2164451	2171451	+	7001	1806	7	1806	7	5195	6	601
gene-L6452_00673	Alap_MAPKKK5	ZIK	cluster_7	OGG_23	Variable	Arctium lappa	Asteraceae	CM042047.1	14427823	14433852	+	6030	1206	6	1206	6	4824	5	401
gene-L6452_39680	Alap_MAPKKK75	ZIK	cluster_7	OGG_24	Variable	Arctium lappa	Asteraceae	CM042061.1	62152822	62157051	-	4230	1992	9	1992	9	2238	8	663
gene-L6452_33709	Alap_MAPKKK62	ZIK	cluster_7	OGG_24	Variable	Arctium lappa	Asteraceae	CM042058.1	6100253	6106421	+	6169	2004	9	2004	9	4165	8	667
gene-L6452_01968	Alap_MAPKKK12	ZIK	cluster_7	OGG_25	Conserved	Arctium lappa	Asteraceae	CM042047.1	77661106	77664119	+	3014	2040	7	2040	7	974	6	679
gene-L6452_15236	Alap_MAPKKK33	Raf	cluster_8	OGG_26	Conserved	Arctium lappa	Asteraceae	CM042050.1	83721102	83763370	+	42269	3075	13	3075	13	39194	12	1024
gene-L6452_08596	Alap_MAPKKK25	Raf	cluster_8	OGG_26	Conserved	Arctium lappa	Asteraceae	CM042049.1	20072107	20090496	-	18390	2958	13	2958	13	15432	12	985
gene-L6452_32403	Alap_MAPKKK61	Raf	cluster_8	OGG_28	Rare	Arctium lappa	Asteraceae	CM042057.1	32708433	32723048	+	14616	2901	15	2901	15	11715	14	966
gene-L6452_16760	Alap_MAPKKK38	Raf	cluster_8	OGG_28	Rare	Arctium lappa	Asteraceae	CM042051.1	13863934	13865628	-	1695	420	5	420	5	1275	4	139
gene-L6452_16761	Alap_MAPKKK39	Raf	cluster_8	OGG_28	Rare	Arctium lappa	Asteraceae	CM042051.1	13874233	13884728	-	10496	2940	15	2940	15	7556	14	979
gene-L6452_15478	Alap_MAPKKK34	Raf	cluster_8	OGG_29	Rare	Arctium lappa	Asteraceae	CM042050.1	98143939	98163525	+	19587	2433	16	2433	16	17154	15	810
gene-L6452_35577	Alap_MAPKKK67	Raf	cluster_8	OGG_30	Variable	Arctium lappa	Asteraceae	CM042059.1	9023066	9039629	-	16564	2199	20	2199	20	14365	19	732
gene-L6452_35050	Alap_MAPKKK65	Raf	cluster_8	OGG_31	Rare	Arctium lappa	Asteraceae	CM042058.1	70565196	70576597	-	11402	2679	15	2679	15	8723	14	892
gene-L6452_08758	Alap_MAPKKK26	Raf	cluster_8	OGG_32	Conserved	Arctium lappa	Asteraceae	CM042049.1	26276728	26319758	-	43031	2763	18	2763	18	40268	17	920
gene-L6452_29189	Alap_MAPKKK57	Raf	cluster_8	OGG_32	Conserved	Arctium lappa	Asteraceae	CM042056.1	4558493	4578368	+	19876	2535	17	2535	17	17341	16	844
gene-L6452_31563	Alap_MAPKKK60	Raf	cluster_8	OGG_34	Rare	Arctium lappa	Asteraceae	CM042057.1	4462855	4472934	+	10080	2148	15	2148	15	7932	14	715
gene-L6452_00650	Alap_MAPKKK4	Raf	cluster_9	OGG_35	Conserved	Arctium lappa	Asteraceae	CM042047.1	13913777	13941801	+	28025	3333	8	3333	8	24692	7	1110
gene-L6452_03212	Alap_MAPKKK14	Raf	cluster_9	OGG_35	Conserved	Arctium lappa	Asteraceae	CM042047.1	149653689	149655334	-	1646	663	5	663	5	983	4	220
gene-L6452_38028	Alap_MAPKKK72	Raf	cluster_9	OGG_36	Variable	Arctium lappa	Asteraceae	CM042060.1	62197062	62206629	-	9568	3339	8	3339	8	6229	7	1112
gene-L6452_04098	Alap_MAPKKK16	Raf	cluster_9	OGG_36	Variable	Arctium lappa	Asteraceae	CM042047.1	174532871	174541277	+	8407	3396	8	3396	8	5011	7	1131
gene-L6452_09302	Alap_MAPKKK28	Raf	cluster_9	OGG_37	Rare	Arctium lappa	Asteraceae	CM042049.1	60179900	60186550	-	6651	1149	9	1149	9	5502	8	382
gene-L6452_00106	Alap_MAPKKK3	Raf	cluster_9	OGG_38	Variable	Arctium lappa	Asteraceae	CM042047.1	1428635	1434180	+	5546	3537	8	3537	8	2009	7	1178
gene-L6452_28912	Alap_MAPKKK56	Raf	cluster_9	OGG_38	Variable	Arctium lappa	Asteraceae	CM042055.1	89023594	89029246	-	5653	3588	8	3588	8	2065	7	1195
gene-L6452_02952	Alap_MAPKKK13	Raf	cluster_9	OGG_39	Rare	Arctium lappa	Asteraceae	CM042047.1	139196862	139205428	+	8567	3984	9	3984	9	4583	8	1327
gene-L6452_20346	Alap_MAPKKK46	Raf	cluster_10	OGG_40	Conserved	Arctium lappa	Asteraceae	CM042052.1	76887777	76893035	-	5259	1203	11	1203	11	4056	10	400
gene-L6452_17871	Alap_MAPKKK42	Raf	cluster_10	OGG_41	Variable	Arctium lappa	Asteraceae	CM042051.1	45008504	45022434	-	13931	1293	11	1293	11	12638	10	430
gene-L6452_13121	Alap_MAPKKK31	Raf	cluster_10	OGG_41	Variable	Arctium lappa	Asteraceae	CM042050.1	6591796	6599037	-	7242	1293	11	1293	11	5949	10	430
gene-L6452_35635	Alap_MAPKKK68	Raf	cluster_10	OGG_42	Variable	Arctium lappa	Asteraceae	CM042059.1	10701643	10732736	+	31094	1377	12	1377	12	29717	11	458
gene-L6452_19999	Alap_MAPKKK45	Raf	cluster_10	OGG_42	Variable	Arctium lappa	Asteraceae	CM042052.1	67414796	67428002	+	13207	1368	12	1368	12	11839	11	455
gene-L6452_30834	Alap_MAPKKK58	Raf	cluster_10	OGG_42	Variable	Arctium lappa	Asteraceae	CM042056.1	50936162	50970018	-	33857	1374	12	1374	12	32483	11	457
gene-L6452_27199	Alap_MAPKKK50	Raf	cluster_10	OGG_44	Variable	Arctium lappa	Asteraceae	CM042055.1	23502273	23506815	-	4543	1335	5	1335	5	3208	4	444
gene-L6452_37241	Alap_MAPKKK70	Raf	cluster_10	OGG_45	Rare	Arctium lappa	Asteraceae	CM042060.1	27203098	27219799	-	16702	1962	12	1962	12	14740	11	653
gene-L6452_01956	Alap_MAPKKK11	Raf	cluster_11	OGG_46	Variable	Arctium lappa	Asteraceae	CM042047.1	76910362	76913684	+	3323	1800	3	1800	3	1523	2	599
gene-L6452_38717	Alap_MAPKKK74	Raf	cluster_12	OGG_47	Variable	Arctium lappa	Asteraceae	CM042061.1	16180856	16226303	-	45448	1611	16	1611	16	43837	15	536
gene-L6452_19121	Alap_MAPKKK43	Raf	cluster_12	OGG_48	Conserved	Arctium lappa	Asteraceae	CM042052.1	20118939	20135421	-	16483	1728	16	1728	16	14755	15	575
gene-L6452_15964	Alap_MAPKKK35	Raf	cluster_12	OGG_48	Conserved	Arctium lappa	Asteraceae	CM042050.1	114427238	114438897	-	11660	1761	16	1761	16	9899	15	586
gene-L6452_04774	Alap_MAPKKK17	Raf	cluster_12	OGG_49	Conserved	Arctium lappa	Asteraceae	CM042048.1	5312905	5325703	+	12799	1701	16	1701	16	11098	15	566
gene-L6452_43949	Alap_MAPKKK84	Raf	cluster_12	OGG_50	Conserved	Arctium lappa	Asteraceae	CM042064.1	39372987	39397447	-	24461	1608	16	1608	16	22853	15	535
gene-L6452_17668	Alap_MAPKKK41	Raf	cluster_13	OGG_51	Rare	Arctium lappa	Asteraceae	CM042051.1	36766646	36768402	-	1757	1026	6	1026	6	731	5	341
gene-L6452_07151	Alap_MAPKKK20	Raf	cluster_13	OGG_52	Conserved	Arctium lappa	Asteraceae	CM042048.1	137787060	137791513	-	4454	1155	6	1155	6	3299	5	384
gene-L6452_33754	Alap_MAPKKK64	Raf	cluster_13	OGG_52	Conserved	Arctium lappa	Asteraceae	CM042058.1	6990080	6996123	+	6044	1173	6	1173	6	4871	5	390
gene-L6452_41653	Alap_MAPKKK78	Raf	cluster_13	OGG_53	Rare	Arctium lappa	Asteraceae	CM042062.1	65378840	65386658	-	7819	1293	6	1293	6	6526	5	430
gene-L6452_27227	Alap_MAPKKK51	Raf	cluster_13	OGG_54	Variable	Arctium lappa	Asteraceae	CM042055.1	24373422	24375427	+	2006	1188	6	1188	6	818	5	395
gene-L6452_43211	Alap_MAPKKK83	Raf	cluster_13	OGG_55	Variable	Arctium lappa	Asteraceae	CM042063.1	58696675	58703191	-	6517	1224	6	1224	6	5293	5	407
gene-L6452_38193	Alap_MAPKKK73	Raf	cluster_13	OGG_56	Rare	Arctium lappa	Asteraceae	CM042060.1	65674226	65676700	+	2475	984	6	984	6	1491	5	327
gene-L6452_22206	Alap_MAPKKK48	Raf	cluster_14	OGG_58	Variable	Arctium lappa	Asteraceae	CM042053.1	36857571	36860594	-	3024	1239	2	1239	2	1785	1	412
gene-L6452_03349	Alap_MAPKKK15	Raf	cluster_14	OGG_57	Rare	Arctium lappa	Asteraceae	CM042047.1	154724020	154730637	+	6618	1242	2	1242	2	5376	1	413
gene-L6452_35237	Alap_MAPKKK66	Raf	cluster_14	OGG_59	Conserved	Arctium lappa	Asteraceae	CM042059.1	891683	894565	+	2883	1125	3	1125	3	1758	2	374
gene-L6452_07153	Alap_MAPKKK21	Raf	cluster_14	OGG_60	Conserved	Arctium lappa	Asteraceae	CM042048.1	138220211	138224785	+	4575	1059	3	1059	3	3516	2	352
gene-L6452_33747	Alap_MAPKKK63	Raf	cluster_14	OGG_60	Conserved	Arctium lappa	Asteraceae	CM042058.1	6675440	6679824	-	4385	1068	3	1068	3	3317	2	355
gene-L6452_31044	Alap_MAPKKK59	Raf	cluster_14	OGG_61	Variable	Arctium lappa	Asteraceae	CM042056.1	70603935	70606320	-	2386	1089	3	1089	3	1297	2	362
gene-L6452_19813	Alap_MAPKKK44	Raf	cluster_14	OGG_61	Variable	Arctium lappa	Asteraceae	CM042052.1	59503772	59506099	+	2328	1509	3	1509	3	819	2	502
gene-L6452_36994	Alap_MAPKKK69	Raf	cluster_14	OGG_62	Variable	Arctium lappa	Asteraceae	CM042060.1	10338183	10344754	+	6572	1185	6	1185	6	5387	5	394
gene-L6452_44623	Alap_MAPKKK86	Raf	cluster_14	OGG_63	Conserved	Arctium lappa	Asteraceae	CM042064.1	59192726	59197597	+	4872	1062	6	1062	6	3810	5	353
gene-L6452_07239	Alap_MAPKKK22	Raf	cluster_14	OGG_64	Variable	Arctium lappa	Asteraceae	CM042048.1	141561027	141562745	+	1719	1059	6	1059	6	660	5	352
gene-L6452_41717	Alap_MAPKKK79	Raf	cluster_14	OGG_63	Conserved	Arctium lappa	Asteraceae	CM042062.1	66386041	66389808	+	3768	1050	6	1050	6	2718	5	349
gene-L6452_10967	Alap_MAPKKK30	Raf	cluster_14	OGG_63	Conserved	Arctium lappa	Asteraceae	CM042049.1	108215082	108217743	+	2662	1062	6	1062	6	1600	5	353
gene-OSB04_022782	Csol_MAPKKK45	MEKK	cluster_5	OGG_7	Conserved	Centaurea solstitialis	Asteraceae	CM058045.1	1887472	1894954	-	7483	1128	8	1128	8	6355	7	375
gene-OSB04_016261	Csol_MAPKKK35	MEKK	cluster_5	OGG_7	Conserved	Centaurea solstitialis	Asteraceae	CM058043.1	41744212	41751632	+	7421	1848	8	1848	8	5573	7	615
gene-OSB04_003988	Csol_MAPKKK9	MEKK	cluster_5	OGG_8	Rare	Centaurea solstitialis	Asteraceae	CM058040.1	93161013	93166833	+	5821	1597	10	1593	10	4224	9	530
gene-OSB04_029640	Csol_MAPKKK56	MEKK	cluster_5	OGG_9	Variable	Centaurea solstitialis	Asteraceae	CM058047.1	730703	736505	-	5803	1902	11	1902	11	3901	10	633
gene-OSB04_028240	Csol_MAPKKK53	MEKK	cluster_5	OGG_9	Variable	Centaurea solstitialis	Asteraceae	CM058046.1	41655056	41663398	+	8343	1863	11	1863	11	6480	10	620
gene-OSB04_031593	Csol_MAPKKK59	MEKK	cluster_5	OGG_9	Variable	Centaurea solstitialis	Asteraceae	CM058047.1	36341951	36344697	+	2747	1140	8	1140	8	1607	7	379
gene-OSB04_017111	Csol_MAPKKK38	MEKK	cluster_5	OGG_10	Variable	Centaurea solstitialis	Asteraceae	CM058043.1	66508157	66513621	+	5465	2544	12	2544	12	2921	11	847
gene-OSB04_017246	Csol_MAPKKK39	MEKK	cluster_5	OGG_10	Variable	Centaurea solstitialis	Asteraceae	CM058043.1	65956762	65962418	-	5657	2721	11	2721	11	2936	10	906
gene-OSB04_022361	Csol_MAPKKK43	MEKK	cluster_5	OGG_11	Variable	Centaurea solstitialis	Asteraceae	CM058044.1	80311884	80317726	+	5843	2610	11	2610	11	3233	10	869
gene-OSB04_003545	Csol_MAPKKK7	MEKK	cluster_5	OGG_13	Conserved	Centaurea solstitialis	Asteraceae	CM058040.1	90043995	90048711	+	4717	2157	10	2157	10	2560	9	718
gene-OSB04_003549	Csol_MAPKKK8	MEKK	cluster_5	OGG_13	Conserved	Centaurea solstitialis	Asteraceae	CM058040.1	90056104	90060828	-	4725	1494	9	1494	9	3231	8	497
gene-OSB04_031163	Csol_MAPKKK58	MEKK	cluster_5	OGG_14	Variable	Centaurea solstitialis	Asteraceae	CM058047.1	26440481	26452407	-	11927	2874	19	2874	19	9053	18	957
gene-OSB04_021883	Csol_MAPKKK41	MEKK	cluster_5	OGG_17	Rare	Centaurea solstitialis	Asteraceae	CM058044.1	72440421	72455322	+	14902	4122	22	4122	22	10780	21	1373
gene-OSB04_010466	Csol_MAPKKK20	ZIK	cluster_6	OGG_19	Conserved	Centaurea solstitialis	Asteraceae	CM058042.1	18951680	18954525	-	2846	1648	8	1062	5	1198	7	353
gene-OSB04_023118	Csol_MAPKKK47	ZIK	cluster_7	OGG_20	Rare	Centaurea solstitialis	Asteraceae	CM058045.1	8654763	8660235	-	5473	1812	7	1812	7	3661	6	603
gene-OSB04_023039	Csol_MAPKKK46	ZIK	cluster_7	OGG_21	Conserved	Centaurea solstitialis	Asteraceae	CM058045.1	547809	553940	+	6132	1836	7	1836	7	4296	6	611
gene-OSB04_011483	Csol_MAPKKK23	ZIK	cluster_7	OGG_25	Conserved	Centaurea solstitialis	Asteraceae	CM058042.1	46432750	46435927	-	3178	1980	7	1980	7	1198	6	659
gene-OSB04_029111	Csol_MAPKKK54	Raf	cluster_8	OGG_26	Conserved	Centaurea solstitialis	Asteraceae	CM058046.1	66858442	66870200	+	11759	2928	13	2928	13	8831	12	975
gene-OSB04_012207	Csol_MAPKKK25	Raf	cluster_8	OGG_27	Variable	Centaurea solstitialis	Asteraceae	CM058042.1	65221285	65234799	+	13515	2883	13	2883	13	10632	12	960
gene-OSB04_012220	Csol_MAPKKK26	Raf	cluster_8	OGG_27	Variable	Centaurea solstitialis	Asteraceae	CM058042.1	66257287	66269022	+	11736	2886	13	2886	13	8850	12	961
gene-OSB04_030126	Csol_MAPKKK57	Raf	cluster_8	OGG_28	Rare	Centaurea solstitialis	Asteraceae	CM058047.1	7938615	7948851	+	10237	2661	17	2661	17	7576	16	886
gene-OSB04_022013	Csol_MAPKKK42	Raf	cluster_8	OGG_28	Rare	Centaurea solstitialis	Asteraceae	CM058044.1	75929579	75940001	+	10423	3012	15	3012	15	7411	14	1003
gene-OSB04_005595	Csol_MAPKKK14	Raf	cluster_8	OGG_31	Rare	Centaurea solstitialis	Asteraceae	CM058041.1	19390194	19400896	+	10703	2664	14	2664	14	8039	13	887
gene-OSB04_029214	Csol_MAPKKK55	Raf	cluster_8	OGG_32	Conserved	Centaurea solstitialis	Asteraceae	CM058046.1	70272395	70290292	-	17898	2607	16	2607	16	15291	15	868
gene-OSB04_013785	Csol_MAPKKK27	Raf	cluster_8	OGG_32	Conserved	Centaurea solstitialis	Asteraceae	CM058042.1	103772901	103775418	-	2518	882	8	882	8	1636	7	293
gene-OSB04_013984	Csol_MAPKKK29	Raf	cluster_8	OGG_33	Variable	Centaurea solstitialis	Asteraceae	CM058042.1	106570884	106591984	-	21101	4728	34	4728	34	16373	33	1575
gene-OSB04_013985	Csol_MAPKKK30	Raf	cluster_8	OGG_33	Variable	Centaurea solstitialis	Asteraceae	CM058042.1	106563956	106567631	-	3676	1911	12	1911	12	1765	11	636
gene-OSB04_013982	Csol_MAPKKK28	Raf	cluster_8	OGG_33	Variable	Centaurea solstitialis	Asteraceae	CM058042.1	106620684	106628243	+	7560	3354	25	3354	25	4206	24	1117
gene-OSB04_014759	Csol_MAPKKK34	Raf	cluster_9	OGG_35	Conserved	Centaurea solstitialis	Asteraceae	CM058043.1	11606596	11614919	+	8324	3270	9	3270	9	5054	8	1089
gene-OSB04_011002	Csol_MAPKKK21	Raf	cluster_9	OGG_35	Conserved	Centaurea solstitialis	Asteraceae	CM058042.1	29816780	29818345	+	1566	663	5	663	5	903	4	220
gene-OSB04_011084	Csol_MAPKKK22	Raf	cluster_9	OGG_35	Conserved	Centaurea solstitialis	Asteraceae	CM058042.1	29367321	29369547	+	2227	702	7	702	7	1525	6	233
gene-OSB04_001064	Csol_MAPKKK2	Raf	cluster_9	OGG_36	Variable	Centaurea solstitialis	Asteraceae	CM058040.1	21072797	21082744	+	9948	3204	8	3204	8	6744	7	1067
gene-OSB04_028087	Csol_MAPKKK52	Raf	cluster_9	OGG_37	Rare	Centaurea solstitialis	Asteraceae	CM058046.1	37667899	37673882	-	5984	3408	10	3408	10	2576	9	1135
gene-OSB04_007872	Csol_MAPKKK16	Raf	cluster_9	OGG_38	Variable	Centaurea solstitialis	Asteraceae	CM058041.1	81047678	81056206	+	8529	3507	10	3507	10	5022	9	1168
gene-OSB04_008435	Csol_MAPKKK19	Raf	cluster_10	OGG_40	Conserved	Centaurea solstitialis	Asteraceae	CM058041.1	97028241	97032795	-	4555	1224	11	1224	11	3331	10	407
gene-OSB04_021690	Csol_MAPKKK40	Raf	cluster_10	OGG_41	Variable	Centaurea solstitialis	Asteraceae	CM058044.1	67064953	67072737	+	7785	1314	11	1314	11	6471	10	437
gene-OSB04_002127	Csol_MAPKKK3	Raf	cluster_10	OGG_42	Variable	Centaurea solstitialis	Asteraceae	CM058040.1	43430593	43441651	-	11059	1476	13	1476	13	9583	12	491
gene-OSB04_008363	Csol_MAPKKK18	Raf	cluster_10	OGG_42	Variable	Centaurea solstitialis	Asteraceae	CM058041.1	93576910	93584132	+	7223	1434	12	1434	12	5789	11	477
gene-OSB04_un001541	Csol_MAPKKK60	Raf	cluster_10	OGG_42	Variable	Centaurea solstitialis	Asteraceae	JARYMX010000320.1	18612	25605	-	6994	1407	12	1407	12	5587	11	468
gene-OSB04_002978	Csol_MAPKKK6	Raf	cluster_10	OGG_42	Variable	Centaurea solstitialis	Asteraceae	CM058040.1	80288964	80297180	+	8217	1266	10	1242	10	6951	9	413
gene-OSB04_002762	Csol_MAPKKK5	Raf	cluster_10	OGG_45	Rare	Centaurea solstitialis	Asteraceae	CM058040.1	73182362	73190242	-	7881	1764	12	1764	12	6117	11	587
gene-OSB04_011511	Csol_MAPKKK24	Raf	cluster_11	OGG_46	Variable	Centaurea solstitialis	Asteraceae	CM058042.1	46380137	46383883	+	3747	1824	3	1824	3	1923	2	607
gene-OSB04_005791	Csol_MAPKKK15	Raf	cluster_12	OGG_48	Conserved	Centaurea solstitialis	Asteraceae	CM058041.1	25044209	25053710	+	9502	1734	16	1734	16	7768	15	577
gene-OSB04_014425	Csol_MAPKKK31	Raf	cluster_12	OGG_48	Conserved	Centaurea solstitialis	Asteraceae	CM058043.1	660670	668455	+	7786	1752	16	1752	16	6034	15	583
gene-OSB04_025755	Csol_MAPKKK50	Raf	cluster_12	OGG_49	Conserved	Centaurea solstitialis	Asteraceae	CM058045.1	79282729	79291448	-	8720	1716	15	1716	15	7004	14	571
gene-OSB04_000662	Csol_MAPKKK1	Raf	cluster_12	OGG_50	Conserved	Centaurea solstitialis	Asteraceae	CM058040.1	9710280	9720013	+	9734	1782	16	1782	16	7952	15	593
gene-OSB04_004930	Csol_MAPKKK12	Raf	cluster_13	OGG_52	Conserved	Centaurea solstitialis	Asteraceae	CM058041.1	4911357	4917430	+	6074	1290	7	1290	7	4784	6	429
gene-OSB04_004934	Csol_MAPKKK13	Raf	cluster_13	OGG_52	Conserved	Centaurea solstitialis	Asteraceae	CM058041.1	4921928	4923286	+	1359	582	3	582	3	777	2	193
gene-OSB04_014554	Csol_MAPKKK32	Raf	cluster_13	OGG_54	Variable	Centaurea solstitialis	Asteraceae	CM058043.1	8453160	8455974	-	2815	1188	6	1188	6	1627	5	395
gene-OSB04_016839	Csol_MAPKKK36	Raf	cluster_13	OGG_56	Rare	Centaurea solstitialis	Asteraceae	CM058043.1	56249028	56251446	+	2419	1161	6	1161	6	1258	5	386
gene-OSB04_016840	Csol_MAPKKK37	Raf	cluster_13	OGG_56	Rare	Centaurea solstitialis	Asteraceae	CM058043.1	56242561	56245678	+	3118	645	5	645	5	2473	4	214
gene-OSB04_022735	Csol_MAPKKK44	Raf	cluster_13	OGG_56	Rare	Centaurea solstitialis	Asteraceae	CM058045.1	1325633	1328782	+	3150	1197	6	1197	6	1953	5	398
gene-OSB04_025507	Csol_MAPKKK49	Raf	cluster_13	OGG_56	Rare	Centaurea solstitialis	Asteraceae	CM058045.1	72351740	72356997	+	5258	1452	8	1452	8	3806	7	483
gene-OSB04_014729	Csol_MAPKKK33	Raf	cluster_14	OGG_58	Variable	Centaurea solstitialis	Asteraceae	CM058043.1	10294041	10295976	-	1936	1241	2	702	2	695	1	233
gene-OSB04_002295	Csol_MAPKKK4	Raf	cluster_14	OGG_59	Conserved	Centaurea solstitialis	Asteraceae	CM058040.1	56476123	56479946	-	3824	1125	3	1125	3	2699	2	374
gene-OSB04_004786	Csol_MAPKKK11	Raf	cluster_14	OGG_60	Conserved	Centaurea solstitialis	Asteraceae	CM058041.1	4753622	4758494	-	4873	1074	6	1074	6	3799	5	357
gene-OSB04_008284	Csol_MAPKKK17	Raf	cluster_14	OGG_61	Variable	Centaurea solstitialis	Asteraceae	CM058041.1	91724898	91728175	+	3278	1515	3	1515	3	1763	2	504
gene-OSB04_024796	Csol_MAPKKK48	Raf	cluster_14	OGG_62	Variable	Centaurea solstitialis	Asteraceae	CM058045.1	56187634	56192163	-	4530	1209	6	1209	6	3321	5	402
gene-OSB04_004175	Csol_MAPKKK10	Raf	cluster_14	OGG_64	Variable	Centaurea solstitialis	Asteraceae	CM058040.1	106769375	106771055	+	1681	1050	6	1050	6	631	5	349
gene-OSB04_026805	Csol_MAPKKK51	Raf	cluster_14	OGG_63	Conserved	Centaurea solstitialis	Asteraceae	CM058046.1	10565301	10567732	+	2432	1059	6	1059	6	1373	5	352
gene-L2E82_33629	Cint_MAPKKK58	MEKK	cluster_1	OGG_1	Variable	Cichorium intybus	Asteraceae	CM042014.1	29998516	29999538	+	1023	1023	1	1023	1	0	0	340
gene-L2E82_43979	Cint_MAPKKK83	MEKK	cluster_1	OGG_1	Variable	Cichorium intybus	Asteraceae	CM042016.1	40124362	40125372	-	1011	1011	1	1011	1	0	0	336
gene-L2E82_16185	Cint_MAPKKK24	MEKK	cluster_1	OGG_2	Variable	Cichorium intybus	Asteraceae	CM042011.1	50712080	50713303	-	1224	1224	1	1224	1	0	0	407
gene-L2E82_16203	Cint_MAPKKK26	MEKK	cluster_1	OGG_2	Variable	Cichorium intybus	Asteraceae	CM042011.1	51000758	51002032	+	1275	1275	1	1275	1	0	0	424
gene-L2E82_16202	Cint_MAPKKK25	MEKK	cluster_1	OGG_2	Variable	Cichorium intybus	Asteraceae	CM042011.1	50995947	50997167	+	1221	1221	1	1221	1	0	0	406
gene-L2E82_26035	Cint_MAPKKK43	MEKK	cluster_2	OGG_3	Variable	Cichorium intybus	Asteraceae	CM042012.1	137106457	137107734	+	1278	1278	1	1278	1	0	0	425
gene-L2E82_37850	Cint_MAPKKK65	MEKK	cluster_2	OGG_3	Variable	Cichorium intybus	Asteraceae	CM042015.1	28426572	28427909	-	1338	1338	1	1338	1	0	0	445
gene-L2E82_37851	Cint_MAPKKK66	MEKK	cluster_2	OGG_3	Variable	Cichorium intybus	Asteraceae	CM042015.1	28483245	28484468	-	1224	1224	1	1224	1	0	0	407
gene-L2E82_37853	Cint_MAPKKK67	MEKK	cluster_2	OGG_3	Variable	Cichorium intybus	Asteraceae	CM042015.1	28528730	28530019	-	1290	1290	1	1290	1	0	0	429
gene-L2E82_37855	Cint_MAPKKK68	MEKK	cluster_2	OGG_3	Variable	Cichorium intybus	Asteraceae	CM042015.1	28565886	28567172	-	1287	1287	1	1287	1	0	0	428
gene-L2E82_37173	Cint_MAPKKK63	MEKK	cluster_2	OGG_4	Variable	Cichorium intybus	Asteraceae	CM042015.1	10727351	10728406	-	1056	1056	1	1056	1	0	0	351
gene-L2E82_25418	Cint_MAPKKK40	MEKK	cluster_2	OGG_4	Variable	Cichorium intybus	Asteraceae	CM042012.1	123967659	123968714	+	1056	813	2	813	2	243	1	270
gene-L2E82_25421	Cint_MAPKKK41	MEKK	cluster_2	OGG_4	Variable	Cichorium intybus	Asteraceae	CM042012.1	123996198	123997295	-	1098	861	2	861	2	237	1	286
gene-L2E82_25422	Cint_MAPKKK42	MEKK	cluster_2	OGG_4	Variable	Cichorium intybus	Asteraceae	CM042012.1	124062372	124063670	-	1299	1299	1	1299	1	0	0	432
gene-L2E82_20485	Cint_MAPKKK32	MEKK	cluster_3	OGG_5	Variable	Cichorium intybus	Asteraceae	CM042012.1	11912917	11914206	-	1290	1290	1	1290	1	0	0	429
gene-L2E82_36666	Cint_MAPKKK61	MEKK	cluster_4	OGG_6	Rare	Cichorium intybus	Asteraceae	CM042015.1	2287554	2288609	+	1056	1056	1	1056	1	0	0	351
gene-L2E82_01747	Cint_MAPKKK3	MEKK	cluster_5	OGG_7	Conserved	Cichorium intybus	Asteraceae	CM042009.1	27830404	27832781	-	2378	1776	8	1776	8	602	7	591
gene-L2E82_28350	Cint_MAPKKK52	MEKK	cluster_5	OGG_7	Conserved	Cichorium intybus	Asteraceae	CM042013.1	29996043	29997348	+	1306	510	7	510	7	796	6	169
gene-L2E82_24819	Cint_MAPKKK39	MEKK	cluster_5	OGG_7	Conserved	Cichorium intybus	Asteraceae	CM042012.1	108537303	108542759	-	5457	2055	12	2055	12	3402	11	684
gene-L2E82_36763	Cint_MAPKKK62	MEKK	cluster_5	OGG_7	Conserved	Cichorium intybus	Asteraceae	CM042015.1	3634808	3638203	-	3396	1914	9	1914	9	1482	8	637
gene-L2E82_40603	Cint_MAPKKK75	MEKK	cluster_5	OGG_11	Variable	Cichorium intybus	Asteraceae	CM042015.1	100608507	100611808	+	3302	2550	10	2550	10	752	9	849
gene-L2E82_18996	Cint_MAPKKK28	MEKK	cluster_5	OGG_12	Rare	Cichorium intybus	Asteraceae	CM042011.1	140775218	140778700	-	3483	1302	8	1302	8	2181	7	433
gene-L2E82_17432	Cint_MAPKKK27	MEKK	cluster_5	OGG_13	Conserved	Cichorium intybus	Asteraceae	CM042011.1	76603242	76607470	+	4229	2070	11	2070	11	2159	10	689
gene-L2E82_24479	Cint_MAPKKK38	MEKK	cluster_5	OGG_15	Variable	Cichorium intybus	Asteraceae	CM042012.1	98827440	98833071	+	5632	1965	17	1965	17	3667	16	654
gene-L2E82_30557	Cint_MAPKKK53	MEKK	cluster_5	OGG_15	Variable	Cichorium intybus	Asteraceae	CM042013.1	93057086	93058535	-	1450	516	8	516	8	934	7	171
gene-L2E82_41850	Cint_MAPKKK77	MEKK	cluster_5	OGG_17	Rare	Cichorium intybus	Asteraceae	CM042016.1	3446937	3454037	-	7101	4101	20	4101	20	3000	19	1366
gene-L2E82_42324	Cint_MAPKKK80	MEKK	cluster_5	OGG_17	Rare	Cichorium intybus	Asteraceae	CM042016.1	9446208	9453671	+	7464	4101	20	4101	20	3363	19	1366
gene-L2E82_41852	Cint_MAPKKK78	MEKK	cluster_5	OGG_16	Rare	Cichorium intybus	Asteraceae	CM042016.1	3459176	3461900	-	2725	822	10	822	10	1903	9	273
gene-L2E82_42322	Cint_MAPKKK79	MEKK	cluster_5	OGG_16	Rare	Cichorium intybus	Asteraceae	CM042016.1	9438633	9441061	+	2429	759	7	759	7	1670	6	252
gene-L2E82_14338	Cint_MAPKKK16	ZIK	cluster_6	OGG_18	Rare	Cichorium intybus	Asteraceae	CM042011.1	16775172	16781576	-	6405	1437	6	1437	6	4968	5	478
gene-L2E82_45936	Cint_MAPKKK85	ZIK	cluster_6	OGG_18	Rare	Cichorium intybus	Asteraceae	CM042016.1	112954977	112957153	-	2177	1635	7	1635	7	542	6	544
gene-L2E82_06549	Cint_MAPKKK5	ZIK	cluster_6	OGG_19	Conserved	Cichorium intybus	Asteraceae	CM042009.1	156643391	156646127	+	2737	1611	7	1611	7	1126	6	536
gene-L2E82_40426	Cint_MAPKKK74	ZIK	cluster_6	OGG_19	Conserved	Cichorium intybus	Asteraceae	CM042015.1	97997030	97998836	-	1807	1026	5	1026	5	781	4	341
gene-L2E82_01386	Cint_MAPKKK2	ZIK	cluster_7	OGG_21	Conserved	Cichorium intybus	Asteraceae	CM042009.1	22977339	22981629	+	4291	1818	7	1818	7	2473	6	605
gene-L2E82_26271	Cint_MAPKKK44	ZIK	cluster_7	OGG_22	Rare	Cichorium intybus	Asteraceae	CM042012.1	141456968	141458321	-	1354	885	3	885	3	469	2	294
gene-L2E82_37251	Cint_MAPKKK64	ZIK	cluster_7	OGG_23	Variable	Cichorium intybus	Asteraceae	CM042015.1	12153059	12154021	-	963	891	2	891	2	72	1	296
gene-L2E82_13747	Cint_MAPKKK15	ZIK	cluster_7	OGG_24	Variable	Cichorium intybus	Asteraceae	CM042011.1	7657157	7659881	+	2725	1221	8	1221	8	1504	7	406
gene-L2E82_27357	Cint_MAPKKK48	ZIK	cluster_7	OGG_24	Variable	Cichorium intybus	Asteraceae	CM042013.1	15449366	15453586	-	4221	1869	9	1869	9	2352	8	622
gene-L2E82_23050	Cint_MAPKKK37	ZIK	cluster_7	OGG_25	Conserved	Cichorium intybus	Asteraceae	CM042012.1	75047297	75050669	-	3373	2022	7	2022	7	1351	6	673
gene-L2E82_10200	Cint_MAPKKK6	Raf	cluster_8	OGG_26	Conserved	Cichorium intybus	Asteraceae	CM042010.1	90189793	90197118	+	7326	2721	13	2721	13	4605	12	906
gene-L2E82_30558	Cint_MAPKKK54	Raf	cluster_8	OGG_26	Conserved	Cichorium intybus	Asteraceae	CM042013.1	93058657	93060456	-	1800	519	7	519	7	1281	6	172
gene-L2E82_35918	Cint_MAPKKK60	Raf	cluster_8	OGG_26	Conserved	Cichorium intybus	Asteraceae	CM042014.1	104778497	104785333	-	6837	2676	13	2676	13	4161	12	891
gene-L2E82_11181	Cint_MAPKKK9	Raf	cluster_8	OGG_27	Variable	Cichorium intybus	Asteraceae	CM042010.1	121844412	121852231	+	7820	2625	13	2625	13	5195	12	874
gene-L2E82_10436	Cint_MAPKKK7	Raf	cluster_8	OGG_29	Rare	Cichorium intybus	Asteraceae	CM042010.1	99534278	99540312	+	6035	2415	16	2415	16	3620	15	804
gene-L2E82_39933	Cint_MAPKKK73	Raf	cluster_8	OGG_30	Variable	Cichorium intybus	Asteraceae	CM042015.1	89966866	89971113	+	4248	2211	15	2211	15	2037	14	736
gene-L2E82_35854	Cint_MAPKKK59	Raf	cluster_8	OGG_32	Conserved	Cichorium intybus	Asteraceae	CM042014.1	102508485	102521937	-	13453	2544	15	2544	15	10909	14	847
gene-L2E82_28198	Cint_MAPKKK51	Raf	cluster_8	OGG_32	Conserved	Cichorium intybus	Asteraceae	CM042013.1	27880396	27883861	+	3466	2352	14	2352	14	1114	13	783
gene-L2E82_06110	Cint_MAPKKK4	Raf	cluster_8	OGG_33	Variable	Cichorium intybus	Asteraceae	CM042009.1	147351471	147356546	+	5076	2325	13	2325	13	2751	12	774
gene-L2E82_27907	Cint_MAPKKK49	Raf	cluster_8	OGG_33	Variable	Cichorium intybus	Asteraceae	CM042013.1	23341481	23349896	-	8416	1116	10	1116	10	7300	9	371
gene-L2E82_27910	Cint_MAPKKK50	Raf	cluster_8	OGG_33	Variable	Cichorium intybus	Asteraceae	CM042013.1	23400888	23405108	-	4221	2208	14	2208	14	2013	13	735
gene-L2E82_47530	Cint_MAPKKK87	Raf	cluster_8	OGG_34	Rare	Cichorium intybus	Asteraceae	CM042017.1	23275939	23280241	-	4303	1752	14	1752	14	2551	13	583
gene-L2E82_50268	Cint_MAPKKK88	Raf	cluster_8	OGG_34	Rare	Cichorium intybus	Asteraceae	JAKNSD010000023.1	782092	786293	-	4202	1662	13	1662	13	2540	12	553
gene-L2E82_38891	Cint_MAPKKK70	Raf	cluster_9	OGG_35	Conserved	Cichorium intybus	Asteraceae	CM042015.1	70426799	70431690	+	4892	2586	8	2586	8	2306	7	861
gene-L2E82_38893	Cint_MAPKKK71	Raf	cluster_9	OGG_35	Conserved	Cichorium intybus	Asteraceae	CM042015.1	70436201	70440498	+	4298	1470	10	1470	10	2828	9	489
gene-L2E82_12226	Cint_MAPKKK12	Raf	cluster_9	OGG_35	Conserved	Cichorium intybus	Asteraceae	CM042010.1	145369050	145372363	-	3314	2580	9	2580	9	734	8	859
gene-L2E82_20230	Cint_MAPKKK31	Raf	cluster_9	OGG_36	Variable	Cichorium intybus	Asteraceae	CM042012.1	8328578	8331796	+	3219	2652	8	2652	8	567	7	883
gene-L2E82_12966	Cint_MAPKKK14	Raf	cluster_9	OGG_36	Variable	Cichorium intybus	Asteraceae	CM042010.1	155460023	155464249	+	4227	2988	8	2988	8	1239	7	995
gene-L2E82_53252	Cint_MAPKKK89	Raf	cluster_9	OGG_37	Rare	Cichorium intybus	Asteraceae	JAKNSD010000147.1	197150	202201	+	5052	2877	8	2877	8	2175	7	958
gene-L2E82_12011	Cint_MAPKKK11	Raf	cluster_9	OGG_39	Rare	Cichorium intybus	Asteraceae	CM042010.1	141449783	141454574	+	4792	3684	7	3684	7	1108	6	1227
gene-L2E82_14456	Cint_MAPKKK17	Raf	cluster_10	OGG_40	Conserved	Cichorium intybus	Asteraceae	CM042011.1	18981939	18985798	+	3860	1254	12	1254	12	2606	11	417
gene-L2E82_39870	Cint_MAPKKK72	Raf	cluster_10	OGG_42	Variable	Cichorium intybus	Asteraceae	CM042015.1	88423188	88426483	-	3296	1380	12	1380	12	1916	11	459
gene-L2E82_14868	Cint_MAPKKK18	Raf	cluster_10	OGG_42	Variable	Cichorium intybus	Asteraceae	CM042011.1	26023775	26026591	-	2817	1362	12	1362	12	1455	11	453
gene-L2E82_30654	Cint_MAPKKK55	Raf	cluster_10	OGG_42	Variable	Cichorium intybus	Asteraceae	CM042013.1	99773431	99782320	+	8890	1329	12	1329	12	7561	11	442
gene-L2E82_38641	Cint_MAPKKK69	Raf	cluster_10	OGG_44	Variable	Cichorium intybus	Asteraceae	CM042015.1	63802838	63806146	+	3309	1341	5	1341	5	1968	4	446
gene-L2E82_21018	Cint_MAPKKK33	Raf	cluster_10	OGG_45	Rare	Cichorium intybus	Asteraceae	CM042012.1	20488894	20492672	-	3779	1968	13	1968	13	1811	12	655
gene-L2E82_11373	Cint_MAPKKK10	Raf	cluster_11	OGG_46	Variable	Cichorium intybus	Asteraceae	CM042010.1	127854145	127856395	+	2251	1830	3	1830	3	421	2	609
gene-L2E82_26588	Cint_MAPKKK45	Raf	cluster_12	OGG_47	Variable	Cichorium intybus	Asteraceae	CM042013.1	4483808	4488101	+	4294	1620	16	1620	16	2674	15	539
gene-L2E82_47339	Cint_MAPKKK86	Raf	cluster_12	OGG_47	Variable	Cichorium intybus	Asteraceae	CM042017.1	20244013	20253377	+	9365	1605	15	1605	15	7760	14	534
gene-L2E82_15720	Cint_MAPKKK20	Raf	cluster_12	OGG_48	Conserved	Cichorium intybus	Asteraceae	CM042011.1	42168393	42174905	-	6513	1704	16	1704	16	4809	15	567
gene-L2E82_10999	Cint_MAPKKK8	Raf	cluster_12	OGG_48	Conserved	Cichorium intybus	Asteraceae	CM042010.1	118099443	118108362	-	8920	1506	14	1506	14	7414	13	501
gene-L2E82_21587	Cint_MAPKKK36	Raf	cluster_12	OGG_49	Conserved	Cichorium intybus	Asteraceae	CM042012.1	30891277	30895399	-	4123	1689	16	1689	16	2434	15	562
gene-L2E82_43569	Cint_MAPKKK82	Raf	cluster_12	OGG_50	Conserved	Cichorium intybus	Asteraceae	CM042016.1	30254997	30260239	-	5243	1725	16	1725	16	3518	15	574
gene-L2E82_42782	Cint_MAPKKK81	Raf	cluster_13	OGG_51	Rare	Cichorium intybus	Asteraceae	CM042016.1	16792084	16793691	-	1608	1059	6	1059	6	549	5	352
gene-L2E82_21524	Cint_MAPKKK35	Raf	cluster_13	OGG_51	Rare	Cichorium intybus	Asteraceae	CM042012.1	29949814	29951254	+	1441	1044	5	1044	5	397	4	347
gene-L2E82_15861	Cint_MAPKKK21	Raf	cluster_13	OGG_52	Conserved	Cichorium intybus	Asteraceae	CM042011.1	44771410	44774734	-	3325	1155	6	1155	6	2170	5	384
gene-L2E82_27303	Cint_MAPKKK46	Raf	cluster_13	OGG_52	Conserved	Cichorium intybus	Asteraceae	CM042013.1	14770238	14773661	-	3424	1158	6	1158	6	2266	5	385
gene-L2E82_19542	Cint_MAPKKK29	Raf	cluster_13	OGG_53	Rare	Cichorium intybus	Asteraceae	CM042011.1	153885460	153889764	-	4305	1260	6	1260	6	3045	5	419
gene-L2E82_00182	Cint_MAPKKK1	Raf	cluster_13	OGG_55	Variable	Cichorium intybus	Asteraceae	CM042009.1	3457986	3461238	-	3253	1221	6	1221	6	2032	5	406
gene-L2E82_12355	Cint_MAPKKK13	Raf	cluster_14	OGG_57	Rare	Cichorium intybus	Asteraceae	CM042010.1	147563536	147564973	+	1438	1245	2	1245	2	193	1	414
gene-L2E82_41066	Cint_MAPKKK76	Raf	cluster_14	OGG_59	Conserved	Cichorium intybus	Asteraceae	CM042015.1	108233006	108235388	-	2383	1125	3	1125	3	1258	2	374
gene-L2E82_15865	Cint_MAPKKK22	Raf	cluster_14	OGG_60	Conserved	Cichorium intybus	Asteraceae	CM042011.1	44837480	44839400	+	1921	1065	3	1065	3	856	2	354
gene-L2E82_27310	Cint_MAPKKK47	Raf	cluster_14	OGG_60	Conserved	Cichorium intybus	Asteraceae	CM042013.1	14859250	14861267	+	2018	1065	3	1065	3	953	2	354
gene-L2E82_31201	Cint_MAPKKK56	Raf	cluster_14	OGG_61	Variable	Cichorium intybus	Asteraceae	CM042013.1	120193278	120196860	-	3583	1473	4	1473	4	2110	3	490
gene-L2E82_15033	Cint_MAPKKK19	Raf	cluster_14	OGG_61	Variable	Cichorium intybus	Asteraceae	CM042011.1	29233732	29236529	-	2798	1482	3	1482	3	1316	2	493
gene-L2E82_21189	Cint_MAPKKK34	Raf	cluster_14	OGG_62	Variable	Cichorium intybus	Asteraceae	CM042012.1	23796692	23800073	+	3382	1158	6	1158	6	2224	5	385
gene-L2E82_44419	Cint_MAPKKK84	Raf	cluster_14	OGG_63	Conserved	Cichorium intybus	Asteraceae	CM042016.1	52347881	52350753	+	2873	1065	6	1065	6	1808	5	354
gene-L2E82_15930	Cint_MAPKKK23	Raf	cluster_14	OGG_64	Variable	Cichorium intybus	Asteraceae	CM042011.1	46022781	46024323	+	1543	1056	6	1056	6	487	5	351
gene-L2E82_19636	Cint_MAPKKK30	Raf	cluster_14	OGG_63	Conserved	Cichorium intybus	Asteraceae	CM042011.1	155707931	155709391	+	1461	1053	6	1053	6	408	5	350
gene-L2E82_33300	Cint_MAPKKK57	Raf	cluster_14	OGG_63	Conserved	Cichorium intybus	Asteraceae	CM042014.1	25591784	25593358	-	1575	1071	6	1071	6	504	5	356
gene-LOC122604699	Ecan_MAPKKK78	MEKK	cluster_1	OGG_1	Variable	Erigeron canadensis	Asteraceae	NC_057766.1	31625615	31626514	-	900	900	1	900	1	0	0	299
gene-LOC122605756	Ecan_MAPKKK79	MEKK	cluster_1	OGG_1	Variable	Erigeron canadensis	Asteraceae	NC_057766.1	31633504	31634697	-	1194	1194	1	1023	1	0	0	340
gene-LOC122586585	Ecan_MAPKKK19	MEKK	cluster_1	OGG_1	Variable	Erigeron canadensis	Asteraceae	NC_057762.1	34372660	34373995	+	1336	1336	1	1005	1	0	0	334
gene-LOC122588329	Ecan_MAPKKK26	MEKK	cluster_1	OGG_2	Variable	Erigeron canadensis	Asteraceae	NC_057762.1	43986993	43988305	-	1313	1313	1	1161	1	0	0	386
gene-LOC122589572	Ecan_MAPKKK31	MEKK	cluster_1	OGG_2	Variable	Erigeron canadensis	Asteraceae	NC_057762.1	44058652	44060165	+	1514	1514	1	1281	1	0	0	426
gene-LOC122590844	Ecan_MAPKKK35	MEKK	cluster_2	OGG_3	Variable	Erigeron canadensis	Asteraceae	NC_057763.1	2672134	2673513	-	1380	1380	1	1347	1	0	0	448
gene-LOC122590849	Ecan_MAPKKK36	MEKK	cluster_2	OGG_3	Variable	Erigeron canadensis	Asteraceae	NC_057763.1	2694409	2696903	+	2495	1403	2	1374	2	1092	1	457
gene-LOC122601601	Ecan_MAPKKK69	MEKK	cluster_2	OGG_3	Variable	Erigeron canadensis	Asteraceae	NC_057765.1	32244612	32249613	-	5002	1492	3	1455	3	3510	2	484
gene-LOC122610731	Ecan_MAPKKK95	MEKK	cluster_2	OGG_3	Variable	Erigeron canadensis	Asteraceae	NC_057768.1	36206296	36207641	-	1346	1346	1	1320	1	0	0	439
gene-LOC122602219	Ecan_MAPKKK73	MEKK	cluster_2	OGG_4	Variable	Erigeron canadensis	Asteraceae	NC_057765.1	28740460	28741585	-	1126	1126	1	1035	1	0	0	344
gene-LOC122593715	Ecan_MAPKKK43	MEKK	cluster_2	OGG_4	Variable	Erigeron canadensis	Asteraceae	NC_057763.1	30718855	30720173	-	1319	1319	1	1122	1	0	0	373
gene-LOC122593961	Ecan_MAPKKK45	MEKK	cluster_2	OGG_4	Variable	Erigeron canadensis	Asteraceae	NC_057763.1	30714916	30716329	-	1414	1414	1	1107	1	0	0	368
gene-LOC122594297	Ecan_MAPKKK48	MEKK	cluster_2	OGG_4	Variable	Erigeron canadensis	Asteraceae	NC_057763.1	30704848	30706233	-	1386	1386	1	1050	1	0	0	349
gene-LOC122609271	Ecan_MAPKKK91	MEKK	cluster_3	OGG_5	Variable	Erigeron canadensis	Asteraceae	NC_057767.1	30446348	30447763	+	1416	1416	1	1392	1	0	0	463
gene-LOC122581575	Ecan_MAPKKK6	MEKK	cluster_3	OGG_5	Variable	Erigeron canadensis	Asteraceae	NC_057769.1	4086949	4088497	+	1549	1549	1	1473	1	0	0	490
gene-LOC122601214	Ecan_MAPKKK65	MEKK	cluster_4	OGG_6	Rare	Erigeron canadensis	Asteraceae	NC_057765.1	12399547	12400626	-	1080	1080	1	1080	1	0	0	359
gene-LOC122596327	Ecan_MAPKKK55	MEKK	cluster_5	OGG_7	Conserved	Erigeron canadensis	Asteraceae	NC_057764.1	33146352	33149651	-	3300	1715	8	1557	8	1585	7	518
gene-LOC122593446	Ecan_MAPKKK41	MEKK	cluster_5	OGG_7	Conserved	Erigeron canadensis	Asteraceae	NC_057763.1	27211277	27217364	-	6088	2308	9	1821	8	3780	8	606
gene-LOC122600897	Ecan_MAPKKK63	MEKK	cluster_5	OGG_7	Conserved	Erigeron canadensis	Asteraceae	NC_057765.1	23059270	23062412	-	3143	1802	8	1506	8	1341	7	501
gene-LOC122588706	Ecan_MAPKKK28	MEKK	cluster_5	OGG_8	Rare	Erigeron canadensis	Asteraceae	NC_057762.1	37687965	37693172	-	5208	2211	9	1602	8	2997	8	533
gene-LOC122601950	Ecan_MAPKKK71	MEKK	cluster_5	OGG_9	Variable	Erigeron canadensis	Asteraceae	NC_057761.1	44355060	44360690	+	5631	2243	11	1875	11	3388	10	624
gene-LOC122610963	Ecan_MAPKKK96	MEKK	cluster_5	OGG_10	Variable	Erigeron canadensis	Asteraceae	NC_057761.1	25660846	25667770	+	6925	3388	12	2544	11	3537	11	847
gene-LOC122589689	Ecan_MAPKKK32	MEKK	cluster_5	OGG_10	Variable	Erigeron canadensis	Asteraceae	NC_057762.1	28452938	28460544	+	7607	3395	12	2559	11	4212	11	852
gene-LOC122611156	Ecan_MAPKKK99	MEKK	cluster_5	OGG_11	Variable	Erigeron canadensis	Asteraceae	NC_057768.1	49076520	49084946	+	8427	3532	13	2610	10	4895	12	869
gene-LOC122588137	Ecan_MAPKKK25	MEKK	cluster_5	OGG_12	Rare	Erigeron canadensis	Asteraceae	NC_057762.1	33931461	33934607	+	3147	1577	11	1272	11	1570	10	423
gene-LOC122588741	Ecan_MAPKKK29	MEKK	cluster_5	OGG_13	Conserved	Erigeron canadensis	Asteraceae	NC_057762.1	39332732	39337395	-	4664	2282	11	2013	11	2382	10	670
gene-LOC122596507	Ecan_MAPKKK57	MEKK	cluster_5	OGG_14	Variable	Erigeron canadensis	Asteraceae	NC_057764.1	42240638	42246363	+	5726	2541	17	2040	17	3185	16	679
gene-LOC122593554	Ecan_MAPKKK42	MEKK	cluster_5	OGG_15	Variable	Erigeron canadensis	Asteraceae	NC_057763.1	24709730	24716376	+	6647	2332	17	1998	17	4315	16	665
gene-LOC122610020	Ecan_MAPKKK93	MEKK	cluster_5	OGG_17	Rare	Erigeron canadensis	Asteraceae	NC_057768.1	43209665	43221126	-	11462	4624	23	4194	23	6838	22	1397
gene-LOC122583680	Ecan_MAPKKK13	ZIK	cluster_6	OGG_19	Conserved	Erigeron canadensis	Asteraceae	NC_057769.1	34908639	34910285	+	1647	1647	1	1647	1	0	0	548
gene-LOC122601529	Ecan_MAPKKK67	ZIK	cluster_6	OGG_19	Conserved	Erigeron canadensis	Asteraceae	NC_057765.1	29635339	29640328	-	4990	1527	4	1527	4	3463	3	508
gene-LOC122601530	Ecan_MAPKKK68	ZIK	cluster_6	OGG_19	Conserved	Erigeron canadensis	Asteraceae	NC_057765.1	29640546	29642024	-	1479	1479	1	1479	1	0	0	492
gene-LOC122601287	Ecan_MAPKKK66	ZIK	cluster_6	OGG_19	Conserved	Erigeron canadensis	Asteraceae	NC_057761.1	48685940	48690401	+	4462	2273	7	1692	7	2189	6	563
gene-LOC122579957	Ecan_MAPKKK4	ZIK	cluster_6	OGG_19	Conserved	Erigeron canadensis	Asteraceae	NC_057768.1	47925586	47927886	-	2301	1735	7	1590	7	566	6	529
gene-LOC122581064	Ecan_MAPKKK5	ZIK	cluster_7	OGG_20	Rare	Erigeron canadensis	Asteraceae	NC_057769.1	4630396	4635807	-	5412	2248	7	1812	7	3164	6	603
gene-LOC122582779	Ecan_MAPKKK10	ZIK	cluster_7	OGG_21	Conserved	Erigeron canadensis	Asteraceae	NC_057769.1	10199809	10207493	+	7685	2602	7	1824	7	5083	6	607
gene-LOC122593974	Ecan_MAPKKK46	ZIK	cluster_7	OGG_22	Rare	Erigeron canadensis	Asteraceae	NC_057763.1	127187	129389	+	2203	1131	3	900	3	1072	2	299
gene-LOC122593331	Ecan_MAPKKK40	ZIK	cluster_7	OGG_23	Variable	Erigeron canadensis	Asteraceae	NC_057763.1	31351384	31354107	-	2724	1161	3	888	2	1563	2	295
gene-LOC122599905	Ecan_MAPKKK60	ZIK	cluster_7	OGG_23	Variable	Erigeron canadensis	Asteraceae	NC_057765.1	29424770	29428066	-	3297	1378	3	960	2	1919	2	319
gene-LOC122608811	Ecan_MAPKKK89	ZIK	cluster_7	OGG_24	Variable	Erigeron canadensis	Asteraceae	NC_057767.1	5149653	5155189	-	5537	1892	9	1878	9	3645	8	625
gene-LOC122608814	Ecan_MAPKKK90	ZIK	cluster_7	OGG_24	Variable	Erigeron canadensis	Asteraceae	NC_057767.1	5172183	5174506	-	2324	876	6	876	6	1448	5	291
gene-LOC122611144	Ecan_MAPKKK98	ZIK	cluster_7	OGG_24	Variable	Erigeron canadensis	Asteraceae	NC_057768.1	33748847	33755069	-	6223	2520	8	1962	8	3703	7	653
gene-LOC122595430	Ecan_MAPKKK51	ZIK	cluster_7	OGG_25	Conserved	Erigeron canadensis	Asteraceae	NC_057764.1	4140902	4146172	+	5271	2328	7	1842	7	2943	6	613
gene-LOC122603773	Ecan_MAPKKK77	Raf	cluster_8	OGG_26	Conserved	Erigeron canadensis	Asteraceae	NC_057761.1	19624079	19634954	-	10876	3198	13	2799	13	7678	12	932
gene-LOC122603097	Ecan_MAPKKK75	Raf	cluster_8	OGG_26	Conserved	Erigeron canadensis	Asteraceae	NC_057766.1	6564907	6573374	-	8468	3082	13	2754	13	5386	12	917
gene-LOC122586696	Ecan_MAPKKK20	Raf	cluster_8	OGG_27	Variable	Erigeron canadensis	Asteraceae	NC_057762.1	12137343	12154767	+	17425	3145	13	2817	13	14280	12	938
gene-LOC122598939	Ecan_MAPKKK58	Raf	cluster_8	OGG_28	Rare	Erigeron canadensis	Asteraceae	NC_057765.1	34379980	34391180	-	11201	3317	14	2742	14	7884	13	913
gene-LOC122605886	Ecan_MAPKKK80	Raf	cluster_8	OGG_29	Rare	Erigeron canadensis	Asteraceae	NC_057761.1	18434515	18448850	+	14336	3104	17	2421	16	11232	16	806
gene-LOC122590715	Ecan_MAPKKK34	Raf	cluster_8	OGG_30	Variable	Erigeron canadensis	Asteraceae	NC_057763.1	45383310	45389589	+	6280	3015	19	2259	15	3265	18	752
gene-LOC122607356	Ecan_MAPKKK83	Raf	cluster_8	OGG_31	Rare	Erigeron canadensis	Asteraceae	NC_057767.1	24257107	24266273	-	9167	3077	15	2658	15	6090	14	885
gene-LOC122603082	Ecan_MAPKKK74	Raf	cluster_8	OGG_32	Conserved	Erigeron canadensis	Asteraceae	NC_057766.1	7068338	7080961	+	12624	2936	16	2592	15	9688	15	863
gene-LOC122583051	Ecan_MAPKKK11	Raf	cluster_8	OGG_32	Conserved	Erigeron canadensis	Asteraceae	NC_057769.1	34824350	34831205	-	6856	2951	15	2133	15	3905	14	710
gene-LOC122586129	Ecan_MAPKKK17	Raf	cluster_8	OGG_33	Variable	Erigeron canadensis	Asteraceae	NC_057761.1	51606125	51613386	-	7262	3079	14	2334	14	4183	13	777
gene-LOC122583784	Ecan_MAPKKK15	Raf	cluster_8	OGG_33	Variable	Erigeron canadensis	Asteraceae	NC_057769.1	37798537	37812832	-	14296	2124	13	2124	13	12172	12	707
gene-LOC122591441	Ecan_MAPKKK38	Raf	cluster_8	OGG_33	Variable	Erigeron canadensis	Asteraceae	NC_057763.1	6877011	6880779	+	3769	2235	13	2040	13	1534	12	679
gene-LOC122581992	Ecan_MAPKKK8	Raf	cluster_8	OGG_33	Variable	Erigeron canadensis	Asteraceae	NC_057769.1	37737716	37741412	+	3697	1874	12	1392	12	1823	11	463
gene-LOC122583783	Ecan_MAPKKK14	Raf	cluster_8	OGG_33	Variable	Erigeron canadensis	Asteraceae	NC_057769.1	37743494	37755788	-	12295	1401	12	1341	12	10894	11	446
gene-LOC122601801	Ecan_MAPKKK70	Raf	cluster_8	OGG_34	Rare	Erigeron canadensis	Asteraceae	NC_057765.1	40132711	40139401	-	6691	2379	15	2184	15	4312	14	727
gene-LOC122600051	Ecan_MAPKKK62	Raf	cluster_9	OGG_35	Conserved	Erigeron canadensis	Asteraceae	NC_057765.1	5913620	5921686	-	8067	3411	8	2997	8	4656	7	998
gene-LOC122606863	Ecan_MAPKKK81	Raf	cluster_9	OGG_36	Variable	Erigeron canadensis	Asteraceae	NC_057767.1	32964223	32970795	-	6573	3571	8	3147	8	3002	7	1048
gene-LOC122594040	Ecan_MAPKKK47	Raf	cluster_9	OGG_36	Variable	Erigeron canadensis	Asteraceae	NC_057763.1	37707674	37713949	+	6276	3942	9	3366	8	2334	8	1121
gene-LOC122583481	Ecan_MAPKKK12	Raf	cluster_9	OGG_37	Rare	Erigeron canadensis	Asteraceae	NC_057769.1	28386953	28389297	-	2345	747	6	747	6	1598	5	248
gene-LOC122591025	Ecan_MAPKKK37	Raf	cluster_9	OGG_38	Variable	Erigeron canadensis	Asteraceae	NC_057763.1	2280332	2287525	-	7194	3652	9	3084	8	3542	8	1027
gene-LOC122599429	Ecan_MAPKKK59	Raf	cluster_9	OGG_38	Variable	Erigeron canadensis	Asteraceae	NC_057765.1	33642977	33649789	-	6813	3669	9	3228	8	3144	8	1075
gene-LOC122590679	Ecan_MAPKKK33	Raf	cluster_9	OGG_39	Rare	Erigeron canadensis	Asteraceae	NC_057763.1	14088750	14097115	-	8366	4197	9	3969	9	4169	8	1322
gene-LOC122594946	Ecan_MAPKKK50	Raf	cluster_10	OGG_40	Conserved	Erigeron canadensis	Asteraceae	NC_057764.1	25494791	25498693	-	3903	1180	11	1128	11	2723	10	375
gene-LOC122579661	Ecan_MAPKKK3	Raf	cluster_10	OGG_41	Variable	Erigeron canadensis	Asteraceae	NC_057768.1	39903071	39909138	+	6068	1749	11	1284	11	4319	10	427
gene-LOC122579578	Ecan_MAPKKK2	Raf	cluster_10	OGG_41	Variable	Erigeron canadensis	Asteraceae	NC_057761.1	42234413	42239731	+	5319	1780	11	1308	11	3539	10	435
gene-LOC122593767	Ecan_MAPKKK44	Raf	cluster_10	OGG_42	Variable	Erigeron canadensis	Asteraceae	NC_057763.1	45020364	45024914	-	4551	1691	12	1389	12	2860	11	462
gene-LOC122595661	Ecan_MAPKKK53	Raf	cluster_10	OGG_42	Variable	Erigeron canadensis	Asteraceae	NC_057764.1	22020194	22028003	+	7810	1863	12	1365	12	5947	11	454
gene-LOC122581736	Ecan_MAPKKK7	Raf	cluster_10	OGG_43	Rare	Erigeron canadensis	Asteraceae	NC_057769.1	27549109	27554278	+	5170	1883	12	1440	12	3287	11	479
gene-LOC122601142	Ecan_MAPKKK64	Raf	cluster_10	OGG_44	Variable	Erigeron canadensis	Asteraceae	NC_057765.1	9034107	9037260	-	3154	1332	5	1332	5	1822	4	443
gene-LOC122608395	Ecan_MAPKKK88	Raf	cluster_10	OGG_45	Rare	Erigeron canadensis	Asteraceae	NC_057767.1	25606562	25616109	+	9548	2268	12	1977	12	7280	11	658
gene-LOC122594512	Ecan_MAPKKK49	Raf	cluster_11	OGG_46	Variable	Erigeron canadensis	Asteraceae	NC_057763.1	23485050	23488985	-	3936	2065	3	1818	3	1871	2	605
gene-LOC122611103	Ecan_MAPKKK97	Raf	cluster_12	OGG_47	Variable	Erigeron canadensis	Asteraceae	NC_057768.1	28262016	28274785	+	12770	2065	16	1617	16	10705	15	538
gene-LOC122595636	Ecan_MAPKKK52	Raf	cluster_12	OGG_48	Conserved	Erigeron canadensis	Asteraceae	NC_057764.1	6416359	6427778	+	11420	2116	16	1716	16	9304	15	571
gene-LOC122587772	Ecan_MAPKKK22	Raf	cluster_12	OGG_48	Conserved	Erigeron canadensis	Asteraceae	NC_057761.1	7624383	7633985	+	9603	2016	16	1710	16	7587	15	569
gene-LOC122588103	Ecan_MAPKKK24	Raf	cluster_12	OGG_49	Conserved	Erigeron canadensis	Asteraceae	NC_057762.1	32584746	32591810	+	7065	2002	16	1728	16	5063	15	575
gene-LOC122610022	Ecan_MAPKKK94	Raf	cluster_12	OGG_50	Conserved	Erigeron canadensis	Asteraceae	NC_057768.1	9568728	9578925	+	10198	2014	16	1716	16	8184	15	571
gene-LOC122587193	Ecan_MAPKKK21	Raf	cluster_13	OGG_52	Conserved	Erigeron canadensis	Asteraceae	NC_057762.1	42114426	42117665	-	3240	1549	6	1149	6	1691	5	382
gene-LOC122607642	Ecan_MAPKKK85	Raf	cluster_13	OGG_52	Conserved	Erigeron canadensis	Asteraceae	NC_057767.1	5722822	5727873	-	5052	1625	6	1182	6	3427	5	393
gene-LOC122588547	Ecan_MAPKKK27	Raf	cluster_13	OGG_53	Rare	Erigeron canadensis	Asteraceae	NC_057762.1	6352286	6356417	-	4132	1625	6	1302	6	2507	5	433
gene-LOC122601996	Ecan_MAPKKK72	Raf	cluster_13	OGG_54	Variable	Erigeron canadensis	Asteraceae	NC_057765.1	10340092	10343441	+	3350	1451	7	1194	6	1899	6	397
gene-LOC122582128	Ecan_MAPKKK9	Raf	cluster_13	OGG_55	Variable	Erigeron canadensis	Asteraceae	NC_057769.1	7462177	7467763	+	5587	1693	6	1203	6	3894	5	400
gene-LOC122607445	Ecan_MAPKKK84	Raf	cluster_13	OGG_56	Rare	Erigeron canadensis	Asteraceae	NC_057767.1	36069447	36072134	+	2688	1595	8	1080	6	1093	7	359
gene-LOC122608340	Ecan_MAPKKK87	Raf	cluster_13	OGG_56	Rare	Erigeron canadensis	Asteraceae	NC_057767.1	34806285	34808353	+	2069	1092	6	1092	6	977	5	363
gene-LOC122609395	Ecan_MAPKKK92	Raf	cluster_13	OGG_56	Rare	Erigeron canadensis	Asteraceae	NC_057767.1	34800274	34805224	+	4951	1136	6	1056	6	3815	5	351
gene-LOC122596296	Ecan_MAPKKK54	Raf	cluster_14	OGG_58	Variable	Erigeron canadensis	Asteraceae	NC_057764.1	41187545	41193396	+	5852	1880	3	1239	2	3972	2	412
gene-LOC122600001	Ecan_MAPKKK61	Raf	cluster_14	OGG_58	Variable	Erigeron canadensis	Asteraceae	NC_057765.1	7925237	7929951	+	4715	1610	3	1230	2	3105	2	409
gene-LOC122592573	Ecan_MAPKKK39	Raf	cluster_14	OGG_57	Rare	Erigeron canadensis	Asteraceae	NC_057763.1	5494116	5499992	+	5877	1750	3	1242	2	4127	2	413
gene-LOC122584222	Ecan_MAPKKK16	Raf	cluster_14	OGG_59	Conserved	Erigeron canadensis	Asteraceae	NW_025215521.1	63987	66220	+	2234	1830	3	1161	3	404	2	386
gene-LOC122586384	Ecan_MAPKKK18	Raf	cluster_14	OGG_60	Conserved	Erigeron canadensis	Asteraceae	NC_057762.1	42148128	42151024	+	2897	1484	3	1077	3	1413	2	358
gene-LOC122607018	Ecan_MAPKKK82	Raf	cluster_14	OGG_60	Conserved	Erigeron canadensis	Asteraceae	NC_057767.1	5625547	5629137	-	3591	1508	3	1062	3	2083	2	353
gene-LOC122596380	Ecan_MAPKKK56	Raf	cluster_14	OGG_61	Variable	Erigeron canadensis	Asteraceae	NC_057764.1	19984599	19988654	+	4056	2022	5	1509	3	2034	4	502
gene-LOC122607934	Ecan_MAPKKK86	Raf	cluster_14	OGG_62	Variable	Erigeron canadensis	Asteraceae	NC_057767.1	37958521	37964289	-	5769	1793	6	1185	6	3976	5	394
gene-LOC122579576	Ecan_MAPKKK1	Raf	cluster_14	OGG_63	Conserved	Erigeron canadensis	Asteraceae	NC_057768.1	37170731	37174196	+	3466	1504	6	1065	6	1962	5	354
gene-LOC122587781	Ecan_MAPKKK23	Raf	cluster_14	OGG_64	Variable	Erigeron canadensis	Asteraceae	NC_057762.1	42579691	42581893	+	2203	1455	6	1059	6	748	5	352
gene-LOC122603277	Ecan_MAPKKK76	Raf	cluster_14	OGG_63	Conserved	Erigeron canadensis	Asteraceae	NC_057766.1	33984725	33989004	+	4280	1680	7	1119	7	2600	6	372
gene-LOC122589124	Ecan_MAPKKK30	Raf	cluster_14	OGG_63	Conserved	Erigeron canadensis	Asteraceae	NC_057762.1	7269888	7273318	-	3431	1389	6	1047	6	2042	5	348
gene-LOC110867760	Hann_MAPKKK7	MEKK	cluster_1	OGG_1	Variable	Helianthus annuus	Asteraceae	NC_035439.2	107785800	107787157	-	1358	1358	1	1074	1	0	0	357
gene-LOC110903954	Hann_MAPKKK62	MEKK	cluster_1	OGG_1	Variable	Helianthus annuus	Asteraceae	NC_035446.2	136155912	136157173	-	1262	1262	1	1050	1	0	0	349
gene-LOC110879076	Hann_MAPKKK24	MEKK	cluster_1	OGG_1	Variable	Helianthus annuus	Asteraceae	NC_035441.2	148288947	148290250	-	1304	1304	1	1011	1	0	0	336
gene-LOC110912507	Hann_MAPKKK75	MEKK	cluster_1	OGG_1	Variable	Helianthus annuus	Asteraceae	NC_035447.2	134451858	134453227	+	1370	1370	1	1026	1	0	0	341
gene-LOC110876924	Hann_MAPKKK15	MEKK	cluster_1	OGG_2	Variable	Helianthus annuus	Asteraceae	NC_035441.2	182690451	182691584	-	1134	1134	1	1134	1	0	0	377
gene-LOC110917501	Hann_MAPKKK83	MEKK	cluster_1	OGG_2	Variable	Helianthus annuus	Asteraceae	NC_035448.2	3778406	3779801	+	1396	1396	1	1149	1	0	0	382
gene-LOC110918825	Hann_MAPKKK88	MEKK	cluster_1	OGG_2	Variable	Helianthus annuus	Asteraceae	NC_035448.2	3724922	3726271	+	1350	1350	1	1158	1	0	0	385
gene-LOC110918828	Hann_MAPKKK90	MEKK	cluster_1	OGG_2	Variable	Helianthus annuus	Asteraceae	NC_035448.2	3690849	3691970	+	1122	1122	1	1122	1	0	0	373
gene-LOC110918826	Hann_MAPKKK89	MEKK	cluster_1	OGG_2	Variable	Helianthus annuus	Asteraceae	NC_035448.2	3767591	3770003	+	2413	1462	3	1287	3	951	2	428
gene-LOC110918834	Hann_MAPKKK91	MEKK	cluster_1	OGG_2	Variable	Helianthus annuus	Asteraceae	NC_035448.2	3630293	3631444	-	1152	1152	1	1152	1	0	0	383
gene-LOC110918836	Hann_MAPKKK92	MEKK	cluster_1	OGG_2	Variable	Helianthus annuus	Asteraceae	NC_035448.2	3643935	3645101	-	1167	1167	1	1167	1	0	0	388
gene-LOC110880004	Hann_MAPKKK29	MEKK	cluster_1	OGG_2	Variable	Helianthus annuus	Asteraceae	NC_035441.2	182807955	182811805	+	3851	1757	1	1206	1	2094	0	401
gene-LOC110888230	Hann_MAPKKK43	MEKK	cluster_2	OGG_3	Variable	Helianthus annuus	Asteraceae	NC_035443.2	48050381	48051871	+	1491	1491	1	1401	1	0	0	466
gene-LOC110888231	Hann_MAPKKK44	MEKK	cluster_2	OGG_3	Variable	Helianthus annuus	Asteraceae	NC_035443.2	48018037	48019368	+	1332	1332	1	1332	1	0	0	443
gene-LOC110890230	Hann_MAPKKK51	MEKK	cluster_2	OGG_3	Variable	Helianthus annuus	Asteraceae	NC_035443.2	47789157	47790505	-	1349	1349	1	1299	1	0	0	432
gene-LOC110903121	Hann_MAPKKK61	MEKK	cluster_2	OGG_3	Variable	Helianthus annuus	Asteraceae	NC_035445.2	109223583	109224850	-	1268	1268	1	1131	1	0	0	376
gene-LOC110929678	Hann_MAPKKK110	MEKK	cluster_2	OGG_3	Variable	Helianthus annuus	Asteraceae	NC_035435.2	135874274	135875532	-	1259	1259	1	1185	1	0	0	394
gene-LOC110942081	Hann_MAPKKK136	MEKK	cluster_2	OGG_3	Variable	Helianthus annuus	Asteraceae	NC_035437.2	171006290	171007821	-	1532	1532	1	999	1	0	0	332
gene-LOC110929456	Hann_MAPKKK108	MEKK	cluster_2	OGG_4	Variable	Helianthus annuus	Asteraceae	NC_035435.2	104633294	104634635	+	1342	1342	1	1026	1	0	0	341
gene-LOC110917556	Hann_MAPKKK84	MEKK	cluster_2	OGG_4	Variable	Helianthus annuus	Asteraceae	NC_035448.2	29750275	29752852	-	2578	2578	1	1059	1	0	0	352
gene-LOC110938159	Hann_MAPKKK123	MEKK	cluster_2	OGG_4	Variable	Helianthus annuus	Asteraceae	NC_035436.2	205208707	205209920	+	1214	1214	1	1032	1	0	0	343
gene-LOC110873255	Hann_MAPKKK14	MEKK	cluster_3	OGG_5	Variable	Helianthus annuus	Asteraceae	NC_035440.2	84762652	84764708	-	2057	2057	1	1437	1	0	0	478
gene-LOC110922935	Hann_MAPKKK99	MEKK	cluster_3	OGG_5	Variable	Helianthus annuus	Asteraceae	NC_035436.2	75780429	75781894	-	1466	1466	1	1335	1	0	0	444
gene-LOC110910105	Hann_MAPKKK67	MEKK	cluster_3	OGG_5	Variable	Helianthus annuus	Asteraceae	NC_035433.2	73099303	73101014	+	1712	1712	1	1416	1	0	0	471
gene-LOC110877872	Hann_MAPKKK18	MEKK	cluster_4	OGG_6	Rare	Helianthus annuus	Asteraceae	NC_035441.2	63193437	63194881	-	1445	1445	1	1077	1	0	0	358
gene-LOC110884724	Hann_MAPKKK33	MEKK	cluster_5	OGG_7	Conserved	Helianthus annuus	Asteraceae	NC_035442.2	114712772	114716306	-	3535	1976	8	1491	8	1559	7	496
gene-LOC110877056	Hann_MAPKKK16	MEKK	cluster_5	OGG_7	Conserved	Helianthus annuus	Asteraceae	NC_035443.2	54492190	54495211	-	3022	1214	8	909	8	1808	7	302
gene-LOC110890305	Hann_MAPKKK52	MEKK	cluster_5	OGG_7	Conserved	Helianthus annuus	Asteraceae	NC_035443.2	54372913	54377935	+	5023	2591	9	1947	8	2432	8	648
gene-LOC110928946	Hann_MAPKKK105	MEKK	cluster_5	OGG_7	Conserved	Helianthus annuus	Asteraceae	NC_035435.2	80495937	80499602	+	3666	1676	8	1380	8	1990	7	459
gene-LOC110878769	Hann_MAPKKK22	MEKK	cluster_5	OGG_8	Rare	Helianthus annuus	Asteraceae	NC_035441.2	133962416	133966905	+	4490	2209	9	1614	9	2281	8	537
gene-LOC110889524	Hann_MAPKKK46	MEKK	cluster_5	OGG_8	Rare	Helianthus annuus	Asteraceae	NC_035443.2	9988004	9994313	-	6310	4907	19	1668	8	1403	18	555
gene-LOC110910535	Hann_MAPKKK68	MEKK	cluster_5	OGG_9	Variable	Helianthus annuus	Asteraceae	NC_035447.2	9528768	9535295	-	6528	2233	11	1773	11	4295	10	590
gene-LOC110908419	Hann_MAPKKK65	MEKK	cluster_5	OGG_9	Variable	Helianthus annuus	Asteraceae	NC_035446.2	72443580	72449857	+	6278	2414	11	1941	11	3864	10	646
gene-LOC110940547	Hann_MAPKKK129	MEKK	cluster_5	OGG_10	Variable	Helianthus annuus	Asteraceae	NC_035437.2	90266241	90273397	+	7157	3167	13	2364	11	3990	12	787
gene-LOC110885818	Hann_MAPKKK39	MEKK	cluster_5	OGG_10	Variable	Helianthus annuus	Asteraceae	NC_035445.2	48402133	48410328	+	8196	3225	12	2505	11	4971	11	834
gene-LOC110864412	Hann_MAPKKK1	MEKK	cluster_5	OGG_11	Variable	Helianthus annuus	Asteraceae	NC_035438.2	3787209	3796879	-	9671	3613	12	2580	10	6058	11	859
gene-LOC118479499	Hann_MAPKKK139	MEKK	cluster_5	OGG_11	Variable	Helianthus annuus	Asteraceae	NC_035438.2	14847598	14849116	+	1519	639	4	639	4	880	3	212
gene-LOC110926392	Hann_MAPKKK104	MEKK	cluster_5	OGG_11	Variable	Helianthus annuus	Asteraceae	NC_035449.2	1053150	1060178	-	7029	4966	13	2385	10	2063	12	794
gene-LOC110893293	Hann_MAPKKK55	MEKK	cluster_5	OGG_12	Rare	Helianthus annuus	Asteraceae	NC_035444.2	143498769	143502933	-	4165	1787	11	1512	11	2378	10	503
gene-LOC110895594	Hann_MAPKKK59	MEKK	cluster_5	OGG_12	Rare	Helianthus annuus	Asteraceae	NC_035444.2	143536763	143540342	-	3580	1974	10	1434	10	1606	9	477
gene-LOC110911116	Hann_MAPKKK70	MEKK	cluster_5	OGG_12	Rare	Helianthus annuus	Asteraceae	NC_035447.2	22742245	22746343	-	4099	2773	9	1728	9	1326	8	575
gene-LOC110879474	Hann_MAPKKK26	MEKK	cluster_5	OGG_13	Conserved	Helianthus annuus	Asteraceae	NC_035441.2	167651334	167657117	-	5784	2490	11	1968	11	3294	10	655
gene-LOC110916218	Hann_MAPKKK81	MEKK	cluster_5	OGG_13	Conserved	Helianthus annuus	Asteraceae	NC_035448.2	38889296	38897191	-	7896	2560	11	2010	11	5336	10	669
gene-LOC110886368	Hann_MAPKKK41	MEKK	cluster_5	OGG_14	Variable	Helianthus annuus	Asteraceae	NC_035442.2	165074281	165080328	+	6048	2440	17	2070	17	3608	16	689
gene-LOC110894129	Hann_MAPKKK57	MEKK	cluster_5	OGG_14	Variable	Helianthus annuus	Asteraceae	NC_035444.2	12776726	12784638	+	7913	2372	17	2061	17	5541	16	686
gene-LOC110920049	Hann_MAPKKK94	MEKK	cluster_5	OGG_15	Variable	Helianthus annuus	Asteraceae	NC_035443.2	75342877	75352164	-	9288	4780	35	1938	17	4508	34	645
gene-LOC110864929	Hann_MAPKKK3	MEKK	cluster_5	OGG_16	Rare	Helianthus annuus	Asteraceae	NC_035438.2	19436919	19447888	-	10970	4590	20	4095	20	6380	19	1364
gene-LOC110921925	Hann_MAPKKK96	MEKK	cluster_5	OGG_16	Rare	Helianthus annuus	Asteraceae	NC_035449.2	18867351	18879827	+	12477	4609	24	4125	24	7868	23	1374
gene-LOC110864927	Hann_MAPKKK2	MEKK	cluster_5	OGG_16	Rare	Helianthus annuus	Asteraceae	NC_035438.2	19450535	19461344	-	10810	944	10	786	9	9866	9	261
gene-LOC110918146	Hann_MAPKKK85	ZIK	cluster_6	OGG_18	Rare	Helianthus annuus	Asteraceae	NC_035448.2	177746517	177752527	+	6011	2113	8	1470	8	3898	7	489
gene-LOC110868064	Hann_MAPKKK8	ZIK	cluster_6	OGG_19	Conserved	Helianthus annuus	Asteraceae	NC_035439.2	19312322	19315573	+	3252	2234	7	1368	7	1018	6	455
gene-LOC110868066	Hann_MAPKKK9	ZIK	cluster_6	OGG_19	Conserved	Helianthus annuus	Asteraceae	NC_035439.2	19366232	19368315	+	2084	1487	8	1293	8	597	7	430
gene-LOC110920898	Hann_MAPKKK95	ZIK	cluster_6	OGG_19	Conserved	Helianthus annuus	Asteraceae	NC_035434.2	125156866	125162261	-	5396	2407	7	1665	7	2989	6	554
gene-LOC110869562	Hann_MAPKKK10	ZIK	cluster_7	OGG_20	Rare	Helianthus annuus	Asteraceae	NC_035433.2	76587613	76592724	-	5112	2344	8	1785	7	2768	7	594
gene-LOC110941748	Hann_MAPKKK135	ZIK	cluster_7	OGG_21	Conserved	Helianthus annuus	Asteraceae	NC_035433.2	419747	426783	-	7037	2573	7	1740	7	4464	6	579
gene-LOC110890041	Hann_MAPKKK49	ZIK	cluster_7	OGG_22	Rare	Helianthus annuus	Asteraceae	NC_035443.2	35221749	35223639	+	1891	1321	3	885	3	570	2	294
gene-LOC110889618	Hann_MAPKKK47	ZIK	cluster_7	OGG_23	Variable	Helianthus annuus	Asteraceae	NC_035443.2	12266571	12268803	-	2233	1224	3	891	2	1009	2	296
gene-LOC110938116	Hann_MAPKKK122	ZIK	cluster_7	OGG_23	Variable	Helianthus annuus	Asteraceae	NC_035436.2	204396822	204399552	+	2731	1104	3	882	2	1627	2	293
gene-LOC110929592	Hann_MAPKKK109	ZIK	cluster_7	OGG_23	Variable	Helianthus annuus	Asteraceae	NC_035435.2	120935953	120938474	-	2522	1551	3	882	2	971	2	293
gene-LOC110940691	Hann_MAPKKK130	ZIK	cluster_7	OGG_24	Variable	Helianthus annuus	Asteraceae	NC_035440.2	123846323	123851765	+	5443	2226	9	1752	8	3217	8	583
gene-LOC110941640	Hann_MAPKKK133	ZIK	cluster_7	OGG_24	Variable	Helianthus annuus	Asteraceae	NC_035437.2	160154640	160158857	+	4218	2197	8	1659	8	2021	7	552
gene-LOC110935967	Hann_MAPKKK115	ZIK	cluster_7	OGG_24	Variable	Helianthus annuus	Asteraceae	NC_035436.2	24089192	24095268	+	6077	2193	9	1788	9	3884	8	595
gene-LOC110885057	Hann_MAPKKK34	ZIK	cluster_7	OGG_25	Conserved	Helianthus annuus	Asteraceae	NC_035442.2	104791154	104796853	-	5700	2068	7	1788	7	3632	6	595
gene-LOC110889663	Hann_MAPKKK48	ZIK	cluster_7	OGG_25	Conserved	Helianthus annuus	Asteraceae	NC_035438.2	83283564	83288895	+	5332	2446	7	1887	7	2886	6	628
gene-LOC110940727	Hann_MAPKKK131	Raf	cluster_8	OGG_26	Conserved	Helianthus annuus	Asteraceae	NC_035437.2	87713732	87719018	-	5287	9143	39	2505	13	-3856	38	834
gene-LOC110865880	Hann_MAPKKK6	Raf	cluster_8	OGG_26	Conserved	Helianthus annuus	Asteraceae	NC_035438.2	121720001	121739245	+	19245	6317	26	2586	13	12928	25	861
gene-LOC110908363	Hann_MAPKKK64	Raf	cluster_8	OGG_26	Conserved	Helianthus annuus	Asteraceae	NC_035446.2	44998080	45012205	-	14126	3118	14	2682	13	11008	13	893
gene-LOC110878641	Hann_MAPKKK21	Raf	cluster_8	OGG_27	Variable	Helianthus annuus	Asteraceae	NC_035441.2	129103484	129110356	+	6873	3036	13	2724	13	3837	12	907
gene-LOC110923446	Hann_MAPKKK100	Raf	cluster_8	OGG_28	Rare	Helianthus annuus	Asteraceae	NC_035449.2	96031437	96036282	-	4846	1793	12	531	8	3053	11	176
gene-LOC110929876	Hann_MAPKKK112	Raf	cluster_8	OGG_28	Rare	Helianthus annuus	Asteraceae	NC_035435.2	143801587	143810762	-	9176	3056	13	2523	13	6120	12	840
gene-LOC110865082	Hann_MAPKKK4	Raf	cluster_8	OGG_28	Rare	Helianthus annuus	Asteraceae	NC_035438.2	27570688	27581566	-	10879	6176	28	2454	14	4703	27	817
gene-LOC110926192	Hann_MAPKKK101	Raf	cluster_8	OGG_29	Rare	Helianthus annuus	Asteraceae	NC_035449.2	98201342	98209589	-	8248	3222	16	2382	16	5026	15	793
gene-LOC110926251	Hann_MAPKKK102	Raf	cluster_8	OGG_29	Rare	Helianthus annuus	Asteraceae	NC_035449.2	120683288	120694098	+	10811	3017	17	2403	16	7794	16	800
gene-LOC110911658	Hann_MAPKKK71	Raf	cluster_8	OGG_30	Variable	Helianthus annuus	Asteraceae	NC_035447.2	64055541	64064732	+	9192	2662	17	2112	15	6530	16	703
gene-LOC110920018	Hann_MAPKKK93	Raf	cluster_8	OGG_31	Rare	Helianthus annuus	Asteraceae	NC_035434.2	115798095	115806884	-	8790	3657	14	2880	14	5133	13	959
gene-LOC110912060	Hann_MAPKKK73	Raf	cluster_8	OGG_31	Rare	Helianthus annuus	Asteraceae	NC_035447.2	103951315	103958044	-	6730	3198	15	2172	15	3532	14	723
gene-LOC110865830	Hann_MAPKKK5	Raf	cluster_8	OGG_32	Conserved	Helianthus annuus	Asteraceae	NC_035438.2	118574172	118584985	-	10814	2991	16	2568	15	7823	15	855
gene-LOC110891346	Hann_MAPKKK54	Raf	cluster_8	OGG_32	Conserved	Helianthus annuus	Asteraceae	NC_035443.2	181158961	181167615	-	8655	2629	15	2220	15	6026	14	739
gene-LOC110900792	Hann_MAPKKK60	Raf	cluster_8	OGG_33	Variable	Helianthus annuus	Asteraceae	NC_035445.2	63554944	63562648	-	7705	3173	14	2346	13	4532	13	781
gene-LOC110922037	Hann_MAPKKK97	Raf	cluster_8	OGG_33	Variable	Helianthus annuus	Asteraceae	NC_035434.2	142017539	142024708	-	7170	3147	14	2322	13	4023	13	773
gene-LOC110934227	Hann_MAPKKK114	Raf	cluster_8	OGG_33	Variable	Helianthus annuus	Asteraceae	NC_035433.2	149346310	149349298	+	2989	2048	12	1455	12	941	11	484
gene-LOC110872835	Hann_MAPKKK13	Raf	cluster_8	OGG_34	Rare	Helianthus annuus	Asteraceae	NC_035435.2	164070694	164080436	-	9743	5261	30	2073	16	4482	29	690
gene-LOC110877539	Hann_MAPKKK17	Raf	cluster_9	OGG_35	Conserved	Helianthus annuus	Asteraceae	NC_035441.2	44847931	44856343	-	8413	3552	8	2406	8	4861	7	801
gene-LOC110929133	Hann_MAPKKK107	Raf	cluster_9	OGG_35	Conserved	Helianthus annuus	Asteraceae	NC_035435.2	38192748	38200215	-	7468	3353	9	2556	8	4115	8	851
gene-LOC110940217	Hann_MAPKKK126	Raf	cluster_9	OGG_35	Conserved	Helianthus annuus	Asteraceae	NC_035437.2	25384187	25390993	-	6807	3067	9	2619	8	3740	8	872
gene-LOC110883935	Hann_MAPKKK32	Raf	cluster_9	OGG_36	Variable	Helianthus annuus	Asteraceae	NC_035442.2	8051833	8059846	-	8014	3644	9	2886	8	4370	8	961
gene-LOC110936735	Hann_MAPKKK118	Raf	cluster_9	OGG_36	Variable	Helianthus annuus	Asteraceae	NC_035436.2	145828984	145835402	+	6419	3584	10	2907	8	2835	9	968
gene-LOC110890165	Hann_MAPKKK50	Raf	cluster_9	OGG_38	Variable	Helianthus annuus	Asteraceae	NC_035443.2	46965093	46972770	-	7678	3386	9	2769	8	4292	8	922
gene-LOC110937987	Hann_MAPKKK121	Raf	cluster_9	OGG_38	Variable	Helianthus annuus	Asteraceae	NC_035438.2	103588872	103593817	+	4946	3489	8	2940	7	1457	7	979
gene-LOC110929809	Hann_MAPKKK111	Raf	cluster_9	OGG_38	Variable	Helianthus annuus	Asteraceae	NC_035435.2	141181551	141188990	-	7440	3645	11	2778	8	3795	10	925
gene-LOC110940285	Hann_MAPKKK127	Raf	cluster_9	OGG_39	Rare	Helianthus annuus	Asteraceae	NC_035437.2	47362018	47368620	+	6603	4658	9	3948	9	1945	8	1315
gene-LOC110917115	Hann_MAPKKK82	Raf	cluster_10	OGG_40	Conserved	Helianthus annuus	Asteraceae	NC_035448.2	171766551	171769286	+	2736	1433	11	1128	11	1303	10	375
gene-LOC110926349	Hann_MAPKKK103	Raf	cluster_10	OGG_41	Variable	Helianthus annuus	Asteraceae	NC_035449.2	37413634	37420381	-	6748	1602	11	1284	11	5146	10	427
gene-LOC110871835	Hann_MAPKKK11	Raf	cluster_10	OGG_41	Variable	Helianthus annuus	Asteraceae	NC_035440.2	5537873	5544555	-	6683	1614	11	1296	11	5069	10	431
gene-LOC110936940	Hann_MAPKKK119	Raf	cluster_10	OGG_42	Variable	Helianthus annuus	Asteraceae	NC_035436.2	162683708	162687833	-	4126	1929	12	1386	12	2197	11	461
gene-LOC110915220	Hann_MAPKKK77	Raf	cluster_10	OGG_42	Variable	Helianthus annuus	Asteraceae	NC_035448.2	152345545	152354179	+	8635	2248	11	1365	11	6387	10	454
gene-LOC110890741	Hann_MAPKKK53	Raf	cluster_10	OGG_43	Rare	Helianthus annuus	Asteraceae	NC_035443.2	148196108	148204294	-	8187	2097	12	1440	12	6090	11	479
gene-LOC110878248	Hann_MAPKKK19	Raf	cluster_10	OGG_43	Rare	Helianthus annuus	Asteraceae	NC_035433.2	131436928	131443199	-	6272	1897	12	1419	12	4375	11	472
gene-LOC110932892	Hann_MAPKKK113	Raf	cluster_10	OGG_44	Variable	Helianthus annuus	Asteraceae	NC_035435.2	54144815	54147258	-	2444	1356	4	1281	4	1088	3	426
gene-LOC110885401	Hann_MAPKKK36	Raf	cluster_10	OGG_45	Rare	Helianthus annuus	Asteraceae	NC_035442.2	77777744	77784798	-	7055	4423	25	1956	12	2632	24	651
gene-LOC110886454	Hann_MAPKKK42	Raf	cluster_11	OGG_46	Variable	Helianthus annuus	Asteraceae	NC_035438.2	82660116	82663598	-	3483	2368	3	1791	3	1115	2	596
gene-LOC110889354	Hann_MAPKKK45	Raf	cluster_12	OGG_47	Variable	Helianthus annuus	Asteraceae	NC_035434.2	97193110	97202784	-	9675	1587	15	1587	15	8088	14	528
gene-LOC110942246	Hann_MAPKKK137	Raf	cluster_12	OGG_47	Variable	Helianthus annuus	Asteraceae	NC_035437.2	174304461	174319191	-	14731	2405	16	1617	16	12326	15	538
gene-LOC110885536	Hann_MAPKKK37	Raf	cluster_12	OGG_48	Conserved	Helianthus annuus	Asteraceae	NC_035442.2	92437091	92445709	-	8619	2354	16	1749	16	6265	15	582
gene-LOC110895301	Hann_MAPKKK58	Raf	cluster_12	OGG_48	Conserved	Helianthus annuus	Asteraceae	NC_035444.2	77055888	77062763	+	6876	2179	15	1752	15	4697	14	583
gene-LOC110940996	Hann_MAPKKK132	Raf	cluster_12	OGG_49	Conserved	Helianthus annuus	Asteraceae	NC_035437.2	108905243	108916778	-	11536	2781	16	1686	16	8755	15	561
gene-LOC110912037	Hann_MAPKKK72	Raf	cluster_12	OGG_50	Conserved	Helianthus annuus	Asteraceae	NC_035447.2	80728994	80737754	+	8761	2012	15	1716	15	6749	14	571
gene-LOC110915496	Hann_MAPKKK79	Raf	cluster_12	OGG_50	Conserved	Helianthus annuus	Asteraceae	NC_035448.2	202045422	202051772	+	6351	4448	32	1725	16	1903	31	574
gene-LOC110936951	Hann_MAPKKK120	Raf	cluster_13	OGG_51	Rare	Helianthus annuus	Asteraceae	NC_035433.2	72136604	72138818	-	2215	1251	6	1080	6	964	5	359
gene-LOC110938600	Hann_MAPKKK125	Raf	cluster_13	OGG_51	Rare	Helianthus annuus	Asteraceae	NC_035437.2	17214618	17216027	-	1410	1127	4	729	4	283	3	242
gene-LOC110938425	Hann_MAPKKK124	Raf	cluster_13	OGG_51	Rare	Helianthus annuus	Asteraceae	NC_035447.2	46353754	46355877	+	2124	1059	6	1059	6	1065	5	352
gene-LOC110879820	Hann_MAPKKK28	Raf	cluster_13	OGG_52	Conserved	Helianthus annuus	Asteraceae	NC_035441.2	178059862	178068121	-	8260	1380	6	1176	6	6880	5	391
gene-LOC110880924	Hann_MAPKKK30	Raf	cluster_13	OGG_52	Conserved	Helianthus annuus	Asteraceae	NC_035446.2	74587837	74589187	-	1351	953	5	588	5	398	4	195
gene-LOC110918530	Hann_MAPKKK87	Raf	cluster_13	OGG_52	Conserved	Helianthus annuus	Asteraceae	NC_035448.2	18608794	18612264	-	3471	1617	6	1158	6	1854	5	385
gene-LOC110913311	Hann_MAPKKK76	Raf	cluster_13	OGG_52	Conserved	Helianthus annuus	Asteraceae	NC_035434.2	22705106	22710074	+	4969	1370	6	1149	6	3599	5	382
gene-LOC110935989	Hann_MAPKKK117	Raf	cluster_13	OGG_52	Conserved	Helianthus annuus	Asteraceae	NC_035436.2	25284793	25289450	+	4658	1472	6	1155	6	3186	5	384
gene-LOC110879299	Hann_MAPKKK25	Raf	cluster_13	OGG_53	Rare	Helianthus annuus	Asteraceae	NC_035441.2	161737655	161742338	-	4684	1559	6	1266	6	3125	5	421
gene-LOC110912139	Hann_MAPKKK74	Raf	cluster_13	OGG_54	Variable	Helianthus annuus	Asteraceae	NC_035435.2	59907661	59916242	-	8582	1388	6	1122	6	7194	5	373
gene-LOC110872035	Hann_MAPKKK12	Raf	cluster_13	OGG_55	Variable	Helianthus annuus	Asteraceae	NC_035433.2	8140428	8145410	-	4983	1942	6	1215	6	3041	5	404
gene-LOC110918490	Hann_MAPKKK86	Raf	cluster_13	OGG_55	Variable	Helianthus annuus	Asteraceae	NC_035443.2	110973934	110979014	+	5081	2209	6	1218	6	2872	5	405
gene-LOC110941656	Hann_MAPKKK134	Raf	cluster_13	OGG_56	Rare	Helianthus annuus	Asteraceae	NC_035447.2	6067017	6070736	-	3720	1775	6	1179	6	1945	5	392
gene-LOC110886219	Hann_MAPKKK40	Raf	cluster_14	OGG_58	Variable	Helianthus annuus	Asteraceae	NC_035442.2	160303068	160306204	+	3137	1761	3	1239	2	1376	2	412
gene-LOC110894025	Hann_MAPKKK56	Raf	cluster_14	OGG_58	Variable	Helianthus annuus	Asteraceae	NC_035444.2	9506405	9509527	+	3123	1803	3	1239	2	1320	2	412
gene-LOC110928988	Hann_MAPKKK106	Raf	cluster_14	OGG_58	Variable	Helianthus annuus	Asteraceae	NC_035435.2	46968522	46971759	+	3238	1619	3	1221	2	1619	2	406
gene-LOC110878930	Hann_MAPKKK23	Raf	cluster_14	OGG_57	Rare	Helianthus annuus	Asteraceae	NC_035438.2	56515114	56518134	-	3021	1849	3	1245	2	1172	2	414
gene-LOC110940349	Hann_MAPKKK128	Raf	cluster_14	OGG_57	Rare	Helianthus annuus	Asteraceae	NC_035437.2	35212912	35215432	+	2521	1915	3	1242	2	606	2	413
gene-LOC110910812	Hann_MAPKKK69	Raf	cluster_14	OGG_59	Conserved	Helianthus annuus	Asteraceae	NC_035447.2	12937360	12939518	+	2159	1547	3	1122	3	612	2	373
gene-LOC110879817	Hann_MAPKKK27	Raf	cluster_14	OGG_60	Conserved	Helianthus annuus	Asteraceae	NC_035441.2	178137916	178140422	+	2507	1477	3	1080	3	1030	2	359
gene-LOC110915898	Hann_MAPKKK80	Raf	cluster_14	OGG_60	Conserved	Helianthus annuus	Asteraceae	NC_035448.2	18771387	18775161	+	3775	1817	3	1074	3	1958	2	357
gene-LOC110935978	Hann_MAPKKK116	Raf	cluster_14	OGG_60	Conserved	Helianthus annuus	Asteraceae	NC_035434.2	22412368	22417150	-	4783	2136	3	1065	3	2647	2	354
gene-LOC110944363	Hann_MAPKKK138	Raf	cluster_14	OGG_61	Variable	Helianthus annuus	Asteraceae	NC_035433.2	20062923	20066483	-	3561	1865	5	1356	4	1696	4	451
gene-LOC110882692	Hann_MAPKKK31	Raf	cluster_14	OGG_61	Variable	Helianthus annuus	Asteraceae	NC_035448.2	144291479	144297348	-	5870	1170	4	1134	4	4700	3	377
gene-LOC110885802	Hann_MAPKKK38	Raf	cluster_14	OGG_61	Variable	Helianthus annuus	Asteraceae	NC_035448.2	144306669	144309988	-	3320	2343	6	1500	3	977	5	499
gene-LOC110922287	Hann_MAPKKK98	Raf	cluster_14	OGG_61	Variable	Helianthus annuus	Asteraceae	NC_035449.2	131949363	131952603	+	3241	2207	5	1491	3	1034	4	496
gene-LOC110909819	Hann_MAPKKK66	Raf	cluster_14	OGG_62	Variable	Helianthus annuus	Asteraceae	NC_035447.2	1637997	1646771	+	8775	1858	7	1215	6	6917	6	404
gene-LOC110915270	Hann_MAPKKK78	Raf	cluster_14	OGG_63	Conserved	Helianthus annuus	Asteraceae	NC_035449.2	48012096	48015251	+	3156	1815	6	1056	6	1341	5	351
gene-LOC110885206	Hann_MAPKKK35	Raf	cluster_14	OGG_64	Variable	Helianthus annuus	Asteraceae	NC_035441.2	179032053	179034489	+	2437	1370	6	1059	6	1067	5	352
gene-LOC110878349	Hann_MAPKKK20	Raf	cluster_14	OGG_63	Conserved	Helianthus annuus	Asteraceae	NC_035441.2	118982185	118985081	+	2897	1661	6	1056	6	1236	5	351
gene-LOC110904135	Hann_MAPKKK63	Raf	cluster_14	OGG_63	Conserved	Helianthus annuus	Asteraceae	NC_035446.2	144517889	144521002	-	3114	1791	6	1062	6	1323	5	353
gene-LOC111876724	Lsat_MAPKKK2	MEKK	cluster_1	OGG_1	Variable	Lactuca sativa	Asteraceae	NC_056624.2	178964975	178966209	-	1235	1235	1	1035	1	0	0	344
gene-LOC111879169	Lsat_MAPKKK9	MEKK	cluster_1	OGG_1	Variable	Lactuca sativa	Asteraceae	NC_056626.2	362949790	362951152	-	1363	1363	1	1056	1	0	0	351
gene-LOC111885687	Lsat_MAPKKK33	MEKK	cluster_1	OGG_1	Variable	Lactuca sativa	Asteraceae	NC_056625.2	143837876	143839448	-	1573	1573	1	1017	1	0	0	338
gene-LOC111892239	Lsat_MAPKKK52	MEKK	cluster_1	OGG_2	Variable	Lactuca sativa	Asteraceae	NC_056626.2	146720464	146722094	-	1631	1631	1	1227	1	0	0	408
gene-LOC111892268	Lsat_MAPKKK53	MEKK	cluster_1	OGG_2	Variable	Lactuca sativa	Asteraceae	NC_056626.2	147368678	147370415	+	1738	1738	1	1212	1	0	0	403
gene-LOC111892269	Lsat_MAPKKK54	MEKK	cluster_1	OGG_2	Variable	Lactuca sativa	Asteraceae	NC_056626.2	147460843	147462594	-	1752	1752	1	1218	1	0	0	405
gene-LOC111892285	Lsat_MAPKKK55	MEKK	cluster_1	OGG_2	Variable	Lactuca sativa	Asteraceae	NC_056626.2	147412937	147414659	+	1723	1723	1	1230	1	0	0	409
gene-LOC111884950	Lsat_MAPKKK29	MEKK	cluster_2	OGG_3	Variable	Lactuca sativa	Asteraceae	NC_056629.2	198382770	198384105	+	1336	1336	1	1278	1	0	0	425
gene-LOC111889678	Lsat_MAPKKK42	MEKK	cluster_2	OGG_3	Variable	Lactuca sativa	Asteraceae	NC_056631.2	166264565	166266970	+	2406	1423	2	1239	2	983	1	412
gene-LOC111889679	Lsat_MAPKKK43	MEKK	cluster_2	OGG_3	Variable	Lactuca sativa	Asteraceae	NC_056631.2	166340492	166341829	+	1338	1338	1	1242	1	0	0	413
gene-LOC111905657	Lsat_MAPKKK74	MEKK	cluster_2	OGG_4	Variable	Lactuca sativa	Asteraceae	NC_056631.2	195947502	195948814	+	1313	1313	1	1038	1	0	0	345
gene-LOC111919099	Lsat_MAPKKK99	MEKK	cluster_2	OGG_4	Variable	Lactuca sativa	Asteraceae	NC_056629.2	168227438	168228816	+	1379	1379	1	1092	1	0	0	363
gene-LOC111919100	Lsat_MAPKKK100	MEKK	cluster_2	OGG_4	Variable	Lactuca sativa	Asteraceae	NC_056629.2	168579085	168580789	-	1705	1705	1	1263	1	0	0	420
gene-LOC111905915	Lsat_MAPKKK75	MEKK	cluster_3	OGG_5	Variable	Lactuca sativa	Asteraceae	NC_056631.2	20654091	20655755	-	1665	1665	1	1326	1	0	0	441
gene-LOC111912994	Lsat_MAPKKK90	MEKK	cluster_3	OGG_5	Variable	Lactuca sativa	Asteraceae	NC_056627.2	345934903	345936718	-	1816	1816	1	1452	1	0	0	483
gene-LOC111883979	Lsat_MAPKKK26	MEKK	cluster_4	OGG_6	Rare	Lactuca sativa	Asteraceae	NC_056631.2	220701832	220703535	-	1704	1558	2	1062	1	146	1	353
gene-LOC111878306	Lsat_MAPKKK5	MEKK	cluster_5	OGG_7	Conserved	Lactuca sativa	Asteraceae	NC_056627.2	249947977	249951122	-	3146	2311	9	1824	8	835	8	607
gene-LOC111887779	Lsat_MAPKKK36	MEKK	cluster_5	OGG_7	Conserved	Lactuca sativa	Asteraceae	NC_056629.2	141340339	141343213	-	2875	2313	8	1830	8	562	7	609
gene-LOC111903444	Lsat_MAPKKK69	MEKK	cluster_5	OGG_7	Conserved	Lactuca sativa	Asteraceae	NC_056631.2	215924300	215927113	+	2814	2146	8	1731	8	668	7	576
gene-LOC111892003	Lsat_MAPKKK50	MEKK	cluster_5	OGG_8	Rare	Lactuca sativa	Asteraceae	NC_056626.2	277899536	277905633	+	6098	2418	9	1644	8	3680	8	547
gene-LOC111880005	Lsat_MAPKKK11	MEKK	cluster_5	OGG_9	Variable	Lactuca sativa	Asteraceae	NC_056627.2	176862877	176868647	+	5771	2424	11	1950	11	3347	10	649
gene-LOC111894232	Lsat_MAPKKK57	MEKK	cluster_5	OGG_9	Variable	Lactuca sativa	Asteraceae	NC_056624.2	99428552	99433146	+	4595	2416	11	2019	11	2179	10	672
gene-LOC111904001	Lsat_MAPKKK71	MEKK	cluster_5	OGG_10	Variable	Lactuca sativa	Asteraceae	NC_056630.2	10851349	10856058	+	4710	3367	10	2556	9	1343	9	851
gene-LOC111920850	Lsat_MAPKKK103	MEKK	cluster_5	OGG_11	Variable	Lactuca sativa	Asteraceae	NC_056625.2	10909668	10916202	-	6535	3597	13	2562	11	2938	12	853
gene-LOC111881416	Lsat_MAPKKK17	MEKK	cluster_5	OGG_12	Rare	Lactuca sativa	Asteraceae	NC_056625.2	146817582	146825978	-	8397	3748	17	1812	10	4649	16	603
gene-LOC111891508	Lsat_MAPKKK47	MEKK	cluster_5	OGG_12	Rare	Lactuca sativa	Asteraceae	NC_056626.2	370359779	370364157	-	4379	1777	9	1371	8	2602	8	456
gene-LOC111919178	Lsat_MAPKKK101	MEKK	cluster_5	OGG_13	Conserved	Lactuca sativa	Asteraceae	NC_056626.2	240423531	240428316	+	4786	2574	9	1986	9	2212	8	661
gene-LOC111882933	Lsat_MAPKKK22	MEKK	cluster_5	OGG_14	Variable	Lactuca sativa	Asteraceae	NC_056627.2	188773537	188778538	+	5002	2420	17	2013	17	2582	16	670
gene-LOC111895786	Lsat_MAPKKK60	MEKK	cluster_5	OGG_15	Variable	Lactuca sativa	Asteraceae	NC_056631.2	153706503	153711402	+	4900	2288	17	1899	17	2612	16	632
gene-LOC111884386	Lsat_MAPKKK27	MEKK	cluster_5	OGG_17	Rare	Lactuca sativa	Asteraceae	NC_056625.2	47812582	47819832	+	7251	4659	20	4176	20	2592	19	1391
gene-LOC111884470	Lsat_MAPKKK28	MEKK	cluster_5	OGG_16	Rare	Lactuca sativa	Asteraceae	NC_056625.2	47797404	47800799	+	3396	1263	10	825	10	2133	9	274
gene-LOC111876757	Lsat_MAPKKK3	ZIK	cluster_6	OGG_18	Rare	Lactuca sativa	Asteraceae	NC_056626.2	52235046	52238112	+	3067	2158	6	1407	6	909	5	468
gene-LOC111890435	Lsat_MAPKKK44	ZIK	cluster_6	OGG_18	Rare	Lactuca sativa	Asteraceae	NC_056625.2	320659304	320662539	+	3236	2600	7	1812	7	636	6	603
gene-LOC111921113	Lsat_MAPKKK104	ZIK	cluster_6	OGG_18	Rare	Lactuca sativa	Asteraceae	NC_056630.2	323104452	323105962	-	1511	1068	5	1068	5	443	4	355
gene-LOC111880869	Lsat_MAPKKK15	ZIK	cluster_6	OGG_19	Conserved	Lactuca sativa	Asteraceae	NC_056628.2	12667851	12670887	-	3037	2279	7	1551	7	758	6	516
gene-LOC111878731	Lsat_MAPKKK7	ZIK	cluster_7	OGG_20	Rare	Lactuca sativa	Asteraceae	NC_056627.2	349559875	349564766	-	4892	2362	8	1854	8	2530	7	617
gene-LOC111887993	Lsat_MAPKKK37	ZIK	cluster_7	OGG_21	Conserved	Lactuca sativa	Asteraceae	NC_056627.2	314004310	314009522	-	5213	2739	7	1812	7	2474	6	603
gene-LOC128129562	Lsat_MAPKKK107	ZIK	cluster_7	OGG_21	Conserved	Lactuca sativa	Asteraceae	NW_026440253.1	11657	16867	+	5211	2737	7	1812	7	2474	6	603
gene-LOC111882309	Lsat_MAPKKK20	ZIK	cluster_7	OGG_22	Rare	Lactuca sativa	Asteraceae	NC_056629.2	208774253	208775746	+	1494	1302	3	891	3	192	2	296
gene-LOC111895571	Lsat_MAPKKK59	ZIK	cluster_7	OGG_23	Variable	Lactuca sativa	Asteraceae	NC_056631.2	190574454	190576331	+	1878	1214	3	888	2	664	2	295
gene-LOC111902849	Lsat_MAPKKK68	ZIK	cluster_7	OGG_23	Variable	Lactuca sativa	Asteraceae	NC_056629.2	175184420	175187456	-	3037	1396	3	891	2	1641	2	296
gene-LOC111904844	Lsat_MAPKKK72	ZIK	cluster_7	OGG_24	Variable	Lactuca sativa	Asteraceae	NC_056627.2	32253259	32256313	+	3055	2272	8	1743	7	783	7	580
gene-LOC111912511	Lsat_MAPKKK89	ZIK	cluster_7	OGG_25	Conserved	Lactuca sativa	Asteraceae	NC_056631.2	138391268	138395606	+	4339	2711	7	2019	7	1628	6	672
gene-LOC111877123	Lsat_MAPKKK4	Raf	cluster_8	OGG_26	Conserved	Lactuca sativa	Asteraceae	NC_056630.2	260574574	260584186	-	9613	3484	13	2739	13	6129	12	912
gene-LOC111885432	Lsat_MAPKKK32	Raf	cluster_8	OGG_26	Conserved	Lactuca sativa	Asteraceae	NC_056624.2	46404391	46415161	-	10771	9213	32	2721	13	1558	31	906
gene-LOC111882405	Lsat_MAPKKK21	Raf	cluster_8	OGG_27	Variable	Lactuca sativa	Asteraceae	NC_056630.2	191544031	191550876	-	6846	3016	13	2697	13	3830	12	898
gene-LOC111883326	Lsat_MAPKKK24	Raf	cluster_8	OGG_28	Rare	Lactuca sativa	Asteraceae	NC_056627.2	122866840	122873842	-	7003	3223	14	2517	14	3780	13	838
gene-LOC111917241	Lsat_MAPKKK96	Raf	cluster_8	OGG_28	Rare	Lactuca sativa	Asteraceae	NC_056625.2	34048138	34055627	-	7490	2944	13	2496	13	4546	12	831
gene-LOC111889313	Lsat_MAPKKK41	Raf	cluster_8	OGG_29	Rare	Lactuca sativa	Asteraceae	NC_056630.2	250827122	250836422	-	9301	3058	17	2430	16	6243	16	809
gene-LOC111892041	Lsat_MAPKKK51	Raf	cluster_8	OGG_30	Variable	Lactuca sativa	Asteraceae	NC_056629.2	33495119	33500697	-	5579	2616	17	2217	15	2963	16	738
gene-LOC111894753	Lsat_MAPKKK58	Raf	cluster_8	OGG_31	Rare	Lactuca sativa	Asteraceae	NC_056623.2	2222704	2230755	+	8052	3614	15	2637	15	4438	14	878
gene-LOC128126258	Lsat_MAPKKK106	Raf	cluster_8	OGG_31	Rare	Lactuca sativa	Asteraceae	NC_056627.2	201922740	201925141	-	2402	1429	10	1110	10	973	9	369
gene-LOC111918648	Lsat_MAPKKK98	Raf	cluster_8	OGG_31	Rare	Lactuca sativa	Asteraceae	NC_056627.2	154172285	154175748	+	3464	1595	15	1590	15	1869	14	529
gene-LOC111898043	Lsat_MAPKKK61	Raf	cluster_8	OGG_32	Conserved	Lactuca sativa	Asteraceae	NC_056624.2	52086043	52097913	+	11871	2979	16	2598	15	8892	15	865
gene-LOC111906571	Lsat_MAPKKK77	Raf	cluster_8	OGG_32	Conserved	Lactuca sativa	Asteraceae	NC_056623.2	62882614	62886635	+	4022	2762	14	2361	14	1260	13	786
gene-LOC111906572	Lsat_MAPKKK78	Raf	cluster_8	OGG_32	Conserved	Lactuca sativa	Asteraceae	NC_056623.2	62913425	62917517	+	4093	2730	14	2055	14	1363	13	684
gene-LOC111880996	Lsat_MAPKKK16	Raf	cluster_8	OGG_33	Variable	Lactuca sativa	Asteraceae	NC_056628.2	626047	631768	+	5722	3572	13	2322	13	2150	12	773
gene-LOC111911928	Lsat_MAPKKK84	Raf	cluster_8	OGG_33	Variable	Lactuca sativa	Asteraceae	NC_056623.2	51041044	51046334	+	5291	3541	14	2064	13	1750	13	687
gene-LOC111911948	Lsat_MAPKKK88	Raf	cluster_8	OGG_33	Variable	Lactuca sativa	Asteraceae	NC_056623.2	51138150	51147839	+	9690	1788	10	1788	10	7902	9	595
gene-LOC111911946	Lsat_MAPKKK87	Raf	cluster_8	OGG_33	Variable	Lactuca sativa	Asteraceae	NC_056623.2	51186469	51198204	+	11736	2229	14	2001	14	9507	13	666
gene-LOC111911930	Lsat_MAPKKK86	Raf	cluster_8	OGG_33	Variable	Lactuca sativa	Asteraceae	NC_056623.2	50865927	50869568	-	3642	1958	11	1281	11	1684	10	426
gene-LOC111911929	Lsat_MAPKKK85	Raf	cluster_8	OGG_33	Variable	Lactuca sativa	Asteraceae	NC_056623.2	50881378	50885502	-	4125	5283	26	2079	13	-1158	25	692
gene-LOC111901156	Lsat_MAPKKK67	Raf	cluster_8	OGG_34	Rare	Lactuca sativa	Asteraceae	NC_056628.2	155745951	155750794	-	4844	4455	28	2058	15	389	27	685
gene-LOC111879509	Lsat_MAPKKK10	Raf	cluster_9	OGG_35	Conserved	Lactuca sativa	Asteraceae	NC_056629.2	78564854	78570066	-	5213	3481	8	2676	8	1732	7	891
gene-LOC111892795	Lsat_MAPKKK56	Raf	cluster_9	OGG_35	Conserved	Lactuca sativa	Asteraceae	NC_056623.2	160972884	160982386	-	9503	2003	10	1884	10	7500	9	627
gene-LOC111909628	Lsat_MAPKKK83	Raf	cluster_9	OGG_35	Conserved	Lactuca sativa	Asteraceae	NC_056630.2	102810495	102814928	-	4434	3654	9	2883	7	780	8	960
gene-LOC111880233	Lsat_MAPKKK13	Raf	cluster_9	OGG_36	Variable	Lactuca sativa	Asteraceae	NC_056631.2	14390762	14396235	+	5474	3740	9	2829	8	1734	8	942
gene-LOC111882055	Lsat_MAPKKK19	Raf	cluster_9	OGG_37	Rare	Lactuca sativa	Asteraceae	NC_056624.2	110961355	110967617	+	6263	3726	9	2589	8	2537	8	862
gene-LOC111915914	Lsat_MAPKKK95	Raf	cluster_9	OGG_37	Rare	Lactuca sativa	Asteraceae	NC_056623.2	92733863	92738241	+	4379	3203	10	2694	9	1176	9	897
gene-LOC111884952	Lsat_MAPKKK30	Raf	cluster_9	OGG_38	Variable	Lactuca sativa	Asteraceae	NC_056629.2	198709598	198714392	+	4795	3497	9	2847	8	1298	8	948
gene-LOC111908357	Lsat_MAPKKK81	Raf	cluster_9	OGG_39	Rare	Lactuca sativa	Asteraceae	NC_056630.2	93595661	93601418	+	5758	4502	7	3762	7	1256	6	1253
gene-LOC111878533	Lsat_MAPKKK6	Raf	cluster_10	OGG_40	Conserved	Lactuca sativa	Asteraceae	NC_056626.2	57412957	57417350	+	4394	1687	12	1458	12	2707	11	485
gene-LOC111879066	Lsat_MAPKKK8	Raf	cluster_10	OGG_41	Variable	Lactuca sativa	Asteraceae	NC_056625.2	73557795	73560892	-	3098	1634	10	1284	10	1464	9	427
gene-LOC111906297	Lsat_MAPKKK76	Raf	cluster_10	OGG_41	Variable	Lactuca sativa	Asteraceae	NC_056630.2	72461526	72465287	-	3762	1649	11	1302	11	2113	10	433
gene-LOC111880683	Lsat_MAPKKK14	Raf	cluster_10	OGG_42	Variable	Lactuca sativa	Asteraceae	NC_056629.2	36580646	36583778	+	3133	1955	12	1377	12	1178	11	458
gene-LOC111886788	Lsat_MAPKKK34	Raf	cluster_10	OGG_42	Variable	Lactuca sativa	Asteraceae	NC_056626.2	74675096	74678247	-	3152	1827	12	1371	12	1325	11	456
gene-LOC111899363	Lsat_MAPKKK65	Raf	cluster_10	OGG_43	Rare	Lactuca sativa	Asteraceae	NC_056623.2	97688874	97693713	-	4840	2063	12	1416	12	2777	11	471
gene-LOC111888566	Lsat_MAPKKK40	Raf	cluster_10	OGG_44	Variable	Lactuca sativa	Asteraceae	NC_056629.2	90086071	90089133	-	3063	1436	5	1293	5	1627	4	430
gene-LOC111881776	Lsat_MAPKKK18	Raf	cluster_11	OGG_46	Variable	Lactuca sativa	Asteraceae	NC_056630.2	182375787	182378359	-	2573	2072	3	1827	3	501	2	608
gene-LOC111883598	Lsat_MAPKKK25	Raf	cluster_12	OGG_47	Variable	Lactuca sativa	Asteraceae	NC_056630.2	86570964	86573080	-	2117	1179	11	1179	11	938	10	392
gene-LOC111907807	Lsat_MAPKKK80	Raf	cluster_12	OGG_47	Variable	Lactuca sativa	Asteraceae	NC_056623.2	8860683	8866321	+	5639	2238	16	1626	16	3401	15	541
gene-LOC111890604	Lsat_MAPKKK45	Raf	cluster_12	OGG_47	Variable	Lactuca sativa	Asteraceae	NC_056628.2	173623424	173627594	-	4171	2384	14	1620	14	1787	13	539
gene-LOC111899648	Lsat_MAPKKK66	Raf	cluster_12	OGG_48	Conserved	Lactuca sativa	Asteraceae	NC_056626.2	119099843	119105435	-	5593	2153	16	1704	16	3440	15	567
gene-LOC111914975	Lsat_MAPKKK93	Raf	cluster_12	OGG_48	Conserved	Lactuca sativa	Asteraceae	NC_056630.2	202874538	202880299	+	5762	2127	16	1668	16	3635	15	555
gene-LOC111903871	Lsat_MAPKKK70	Raf	cluster_12	OGG_49	Conserved	Lactuca sativa	Asteraceae	NC_056631.2	55486592	55491541	-	4950	2426	16	1692	16	2524	15	563
gene-LOC111915463	Lsat_MAPKKK94	Raf	cluster_12	OGG_50	Conserved	Lactuca sativa	Asteraceae	NC_056625.2	101436922	101441683	-	4762	4029	30	1731	16	733	29	576
gene-LOC111888357	Lsat_MAPKKK39	Raf	cluster_13	OGG_51	Rare	Lactuca sativa	Asteraceae	NC_056625.2	66490844	66492446	-	1603	1104	6	1104	6	499	5	367
gene-LOC111921293	Lsat_MAPKKK105	Raf	cluster_13	OGG_51	Rare	Lactuca sativa	Asteraceae	NC_056631.2	53581541	53590645	-	9105	1311	9	1311	9	7794	8	436
gene-LOC111891672	Lsat_MAPKKK49	Raf	cluster_13	OGG_52	Conserved	Lactuca sativa	Asteraceae	NC_056626.2	126967249	126970524	-	3276	1453	6	1287	6	1823	5	428
gene-LOC111913538	Lsat_MAPKKK91	Raf	cluster_13	OGG_52	Conserved	Lactuca sativa	Asteraceae	NC_056623.2	32705253	32709428	-	4176	1493	6	1158	6	2683	5	385
gene-LOC111920487	Lsat_MAPKKK102	Raf	cluster_13	OGG_53	Rare	Lactuca sativa	Asteraceae	NC_056626.2	402866373	402870841	-	4469	1539	6	1254	6	2930	5	417
gene-LOC111898492	Lsat_MAPKKK63	Raf	cluster_13	OGG_54	Variable	Lactuca sativa	Asteraceae	NC_056629.2	96852075	96855152	+	3078	1691	7	1197	6	1387	6	398
gene-LOC111899103	Lsat_MAPKKK64	Raf	cluster_13	OGG_55	Variable	Lactuca sativa	Asteraceae	NC_056627.2	364681348	364685691	+	4344	1950	6	1224	6	2394	5	407
gene-LOC111880223	Lsat_MAPKKK12	Raf	cluster_14	OGG_57	Rare	Lactuca sativa	Asteraceae	NC_056630.2	107587634	107590068	+	2435	1766	3	1242	2	669	2	413
gene-LOC111888259	Lsat_MAPKKK38	Raf	cluster_14	OGG_57	Rare	Lactuca sativa	Asteraceae	NC_056624.2	210574425	210574978	+	554	468	2	468	2	86	1	155
gene-LOC111885054	Lsat_MAPKKK31	Raf	cluster_14	OGG_58	Variable	Lactuca sativa	Asteraceae	NC_056627.2	203985702	203989392	-	3691	1992	5	1251	2	1699	4	416
gene-LOC111887668	Lsat_MAPKKK35	Raf	cluster_14	OGG_58	Variable	Lactuca sativa	Asteraceae	NC_056629.2	85191334	85193368	+	2035	1666	3	1254	2	369	2	417
gene-LOC111890954	Lsat_MAPKKK46	Raf	cluster_14	OGG_59	Conserved	Lactuca sativa	Asteraceae	NC_056629.2	18232082	18234669	+	2588	1782	3	1125	3	806	2	374
gene-LOC111891669	Lsat_MAPKKK48	Raf	cluster_14	OGG_60	Conserved	Lactuca sativa	Asteraceae	NC_056626.2	127153225	127156674	+	3450	1852	3	1077	3	1598	2	358
gene-LOC111913544	Lsat_MAPKKK92	Raf	cluster_14	OGG_60	Conserved	Lactuca sativa	Asteraceae	NC_056623.2	32951115	32953805	+	2691	1822	3	1065	3	869	2	354
gene-LOC111905534	Lsat_MAPKKK73	Raf	cluster_14	OGG_61	Variable	Lactuca sativa	Asteraceae	NC_056623.2	232655522	232660596	+	5075	1758	5	1422	4	3317	4	473
gene-LOC111917389	Lsat_MAPKKK97	Raf	cluster_14	OGG_61	Variable	Lactuca sativa	Asteraceae	NC_056626.2	83774982	83778656	-	3675	2303	5	1482	3	1372	4	493
gene-LOC111898217	Lsat_MAPKKK62	Raf	cluster_14	OGG_62	Variable	Lactuca sativa	Asteraceae	NC_056631.2	43739618	43743055	+	3438	2326	6	1236	5	1112	5	411
gene-LOC111909416	Lsat_MAPKKK82	Raf	cluster_14	OGG_63	Conserved	Lactuca sativa	Asteraceae	NC_056625.2	180940283	180943761	-	3479	2211	6	1062	6	1268	5	353
gene-LOC111907032	Lsat_MAPKKK79	Raf	cluster_14	OGG_64	Variable	Lactuca sativa	Asteraceae	NC_056626.2	130606430	130608663	+	2234	1293	6	1059	6	941	5	352
gene-LOC111883081	Lsat_MAPKKK23	Raf	cluster_14	OGG_63	Conserved	Lactuca sativa	Asteraceae	NC_056626.2	405816777	405818984	+	2208	1866	5	1146	5	342	4	381
gene-LOC111876403	Lsat_MAPKKK1	Raf	cluster_14	OGG_63	Conserved	Lactuca sativa	Asteraceae	NC_056624.2	186358286	186360788	+	2503	1825	6	1074	6	678	5	357
gene-E3N88_12474	Mmic_MAPKKK23	MEKK	cluster_1	OGG_1	Variable	Mikania micrantha	Asteraceae	CM018685.1	43561244	43562251	-	1008	1008	1	1008	1	0	0	335
gene-E3N88_12489	Mmic_MAPKKK24	MEKK	cluster_1	OGG_1	Variable	Mikania micrantha	Asteraceae	CM018685.1	43776284	43777291	-	1008	1008	1	1008	1	0	0	335
gene-E3N88_02538	Mmic_MAPKKK6	MEKK	cluster_1	OGG_1	Variable	Mikania micrantha	Asteraceae	CM018680.1	102035813	102036847	-	1035	1035	1	1035	1	0	0	344
gene-E3N88_20235	Mmic_MAPKKK46	MEKK	cluster_1	OGG_1	Variable	Mikania micrantha	Asteraceae	CM018690.1	14771179	14772222	+	1044	1044	1	1044	1	0	0	347
gene-E3N88_06759	Mmic_MAPKKK16	MEKK	cluster_1	OGG_1	Variable	Mikania micrantha	Asteraceae	CM018682.1	30415106	30416146	-	1041	642	3	642	3	399	2	213
gene-E3N88_21255	Mmic_MAPKKK50	MEKK	cluster_1	OGG_2	Variable	Mikania micrantha	Asteraceae	CM018690.1	40393365	40394486	-	1122	1122	1	1122	1	0	0	373
gene-E3N88_21262	Mmic_MAPKKK51	MEKK	cluster_1	OGG_2	Variable	Mikania micrantha	Asteraceae	CM018690.1	40470491	40471690	+	1200	1200	1	1200	1	0	0	399
gene-E3N88_34950	Mmic_MAPKKK93	MEKK	cluster_2	OGG_3	Variable	Mikania micrantha	Asteraceae	CM018696.1	40271972	40280205	-	8234	1467	2	1467	2	6767	1	488
gene-E3N88_27362	Mmic_MAPKKK68	MEKK	cluster_2	OGG_3	Variable	Mikania micrantha	Asteraceae	CM018693.1	17257377	17258552	-	1176	1176	1	1176	1	0	0	391
gene-E3N88_27456	Mmic_MAPKKK69	MEKK	cluster_2	OGG_3	Variable	Mikania micrantha	Asteraceae	CM018693.1	18657066	18658241	+	1176	1176	1	1176	1	0	0	391
gene-E3N88_26235	Mmic_MAPKKK62	MEKK	cluster_2	OGG_3	Variable	Mikania micrantha	Asteraceae	CM018692.1	101305750	101306769	+	1020	1020	1	1020	1	0	0	339
gene-E3N88_27672	Mmic_MAPKKK71	MEKK	cluster_2	OGG_4	Variable	Mikania micrantha	Asteraceae	CM018693.1	22390398	22391423	+	1026	636	2	636	2	390	1	211
gene-E3N88_34410	Mmic_MAPKKK91	MEKK	cluster_2	OGG_4	Variable	Mikania micrantha	Asteraceae	CM018696.1	5572818	5573876	-	1059	1059	1	1059	1	0	0	352
gene-E3N88_11156	Mmic_MAPKKK20	MEKK	cluster_3	OGG_5	Variable	Mikania micrantha	Asteraceae	CM018684.1	68348378	68350809	+	2432	1032	3	1032	3	1400	2	343
gene-E3N88_18574	Mmic_MAPKKK39	MEKK	cluster_3	OGG_5	Variable	Mikania micrantha	Asteraceae	CM018689.1	15863219	15864281	+	1063	798	3	798	3	265	2	265
gene-E3N88_21864	Mmic_MAPKKK53	MEKK	cluster_3	OGG_5	Variable	Mikania micrantha	Asteraceae	CM018691.1	6121658	6129096	+	7439	1611	2	1611	2	5828	1	536
gene-E3N88_42682	Mmic_MAPKKK116	MEKK	cluster_3	OGG_5	Variable	Mikania micrantha	Asteraceae	SZYD01000704.1	756	1703	-	948	825	2	825	2	123	1	274
gene-E3N88_34018	Mmic_MAPKKK90	MEKK	cluster_3	OGG_5	Variable	Mikania micrantha	Asteraceae	CM018695.1	89834802	89842379	-	7578	1470	2	1470	2	6108	1	489
gene-E3N88_06334	Mmic_MAPKKK13	MEKK	cluster_5	OGG_7	Conserved	Mikania micrantha	Asteraceae	CM018682.1	20381956	20388390	+	6435	1656	8	1656	8	4779	7	551
gene-E3N88_35257	Mmic_MAPKKK94	MEKK	cluster_5	OGG_7	Conserved	Mikania micrantha	Asteraceae	CM018696.1	56071215	56077326	-	6112	927	7	927	7	5185	6	308
gene-E3N88_35258	Mmic_MAPKKK95	MEKK	cluster_5	OGG_7	Conserved	Mikania micrantha	Asteraceae	CM018696.1	56098127	56114558	-	16432	1722	8	1722	8	14710	7	573
gene-E3N88_27975	Mmic_MAPKKK72	MEKK	cluster_5	OGG_7	Conserved	Mikania micrantha	Asteraceae	CM018693.1	29968761	29972390	+	3630	1566	8	1566	8	2064	7	521
gene-E3N88_28011	Mmic_MAPKKK73	MEKK	cluster_5	OGG_7	Conserved	Mikania micrantha	Asteraceae	CM018693.1	30898345	30903405	+	5061	1566	8	1566	8	3495	7	521
gene-E3N88_20606	Mmic_MAPKKK47	MEKK	cluster_5	OGG_8	Rare	Mikania micrantha	Asteraceae	CM018690.1	25173495	25177937	-	4443	1689	8	1689	8	2754	7	562
gene-E3N88_39189	Mmic_MAPKKK107	MEKK	cluster_5	OGG_8	Rare	Mikania micrantha	Asteraceae	CM018697.1	85138772	85143850	-	5079	1683	8	1683	8	3396	7	560
gene-E3N88_41555	Mmic_MAPKKK112	MEKK	cluster_5	OGG_8	Rare	Mikania micrantha	Asteraceae	SZYD01000056.1	31081	36160	+	5080	1683	8	1683	8	3397	7	560
gene-E3N88_00999	Mmic_MAPKKK3	MEKK	cluster_5	OGG_9	Variable	Mikania micrantha	Asteraceae	CM018680.1	70821517	70826715	+	5199	2037	12	2037	12	3162	11	678
gene-E3N88_01092	Mmic_MAPKKK4	MEKK	cluster_5	OGG_9	Variable	Mikania micrantha	Asteraceae	CM018680.1	72792775	72797984	-	5210	2037	12	2037	12	3173	11	678
gene-E3N88_38846	Mmic_MAPKKK106	MEKK	cluster_5	OGG_10	Variable	Mikania micrantha	Asteraceae	CM018697.1	70594669	70601452	+	6784	2445	11	2445	11	4339	10	814
gene-E3N88_16764	Mmic_MAPKKK31	MEKK	cluster_5	OGG_11	Variable	Mikania micrantha	Asteraceae	CM018688.1	1646213	1650198	-	3986	2700	11	2700	11	1286	10	899
gene-E3N88_05068	Mmic_MAPKKK9	MEKK	cluster_5	OGG_12	Rare	Mikania micrantha	Asteraceae	CM018681.1	82784486	82789974	-	5489	2040	12	2040	12	3449	11	679
gene-E3N88_20773	Mmic_MAPKKK48	MEKK	cluster_5	OGG_13	Conserved	Mikania micrantha	Asteraceae	CM018690.1	29559304	29564072	-	4769	1695	12	1695	12	3074	11	564
gene-E3N88_40971	Mmic_MAPKKK110	MEKK	cluster_5	OGG_14	Variable	Mikania micrantha	Asteraceae	CM018698.1	65608543	65614543	+	6001	2046	16	2046	16	3955	15	681
gene-E3N88_41036	Mmic_MAPKKK111	MEKK	cluster_5	OGG_14	Variable	Mikania micrantha	Asteraceae	CM018698.1	66566351	66572560	-	6210	2022	16	2022	16	4188	15	673
gene-E3N88_35312	Mmic_MAPKKK96	MEKK	cluster_5	OGG_15	Variable	Mikania micrantha	Asteraceae	CM018696.1	57547132	57556919	+	9788	1977	17	1977	17	7811	16	658
gene-E3N88_35377	Mmic_MAPKKK97	MEKK	cluster_5	OGG_15	Variable	Mikania micrantha	Asteraceae	CM018696.1	59298975	59308761	-	9787	1977	17	1977	17	7810	16	658
gene-E3N88_17086	Mmic_MAPKKK32	MEKK	cluster_5	OGG_16	Rare	Mikania micrantha	Asteraceae	CM018688.1	7266069	7277036	-	10968	3591	22	3591	22	7377	21	1196
gene-E3N88_42443	Mmic_MAPKKK115	MEKK	cluster_5	OGG_16	Rare	Mikania micrantha	Asteraceae	SZYD01000563.1	81712	92678	-	10967	4068	21	4068	21	6899	20	1355
gene-E3N88_45370	Mmic_MAPKKK119	MEKK	cluster_5	OGG_16	Rare	Mikania micrantha	Asteraceae	SZYD01002320.1	13129	24884	+	11756	4128	22	4128	22	7628	21	1375
gene-E3N88_42411	Mmic_MAPKKK114	MEKK	cluster_5	OGG_16	Rare	Mikania micrantha	Asteraceae	SZYD01000554.1	158	4976	-	4819	1155	11	1155	11	3664	10	384
gene-E3N88_31154	Mmic_MAPKKK81	MEKK	cluster_5	OGG_16	Rare	Mikania micrantha	Asteraceae	CM018694.1	88302833	88313873	+	11041	4173	23	4173	23	6868	22	1390
gene-E3N88_19428	Mmic_MAPKKK44	ZIK	cluster_6	OGG_18	Rare	Mikania micrantha	Asteraceae	CM018689.1	51915444	51919705	+	4262	1497	8	1497	8	2765	7	498
gene-E3N88_24958	Mmic_MAPKKK59	ZIK	cluster_6	OGG_19	Conserved	Mikania micrantha	Asteraceae	CM018692.1	13603860	13607129	+	3270	1650	6	1650	6	1620	5	549
gene-E3N88_15157	Mmic_MAPKKK27	ZIK	cluster_6	OGG_19	Conserved	Mikania micrantha	Asteraceae	CM018687.1	3300233	3304085	+	3853	1776	7	1776	7	2077	6	591
gene-E3N88_15923	Mmic_MAPKKK29	ZIK	cluster_6	OGG_19	Conserved	Mikania micrantha	Asteraceae	CM018687.1	41725246	41729140	-	3895	1776	7	1776	7	2119	6	591
gene-E3N88_33642	Mmic_MAPKKK88	ZIK	cluster_7	OGG_21	Conserved	Mikania micrantha	Asteraceae	CM018695.1	82313279	82316406	-	3128	1320	4	1320	4	1808	3	439
gene-E3N88_18162	Mmic_MAPKKK38	ZIK	cluster_7	OGG_23	Variable	Mikania micrantha	Asteraceae	CM018688.1	51716415	51718448	+	2034	891	2	891	2	1143	1	296
gene-E3N88_27636	Mmic_MAPKKK70	ZIK	cluster_7	OGG_23	Variable	Mikania micrantha	Asteraceae	CM018693.1	21858543	21862322	+	3780	1038	3	1038	3	2742	2	345
gene-E3N88_25828	Mmic_MAPKKK61	ZIK	cluster_7	OGG_24	Variable	Mikania micrantha	Asteraceae	CM018692.1	50943219	50943940	-	722	360	3	360	3	362	2	119
gene-E3N88_15391	Mmic_MAPKKK28	ZIK	cluster_7	OGG_24	Variable	Mikania micrantha	Asteraceae	CM018687.1	11562145	11567640	-	5496	1683	8	1683	8	3813	7	560
gene-E3N88_25826	Mmic_MAPKKK60	ZIK	cluster_7	OGG_24	Variable	Mikania micrantha	Asteraceae	CM018692.1	50927910	50932313	-	4404	1239	5	1239	5	3165	4	412
gene-E3N88_06439	Mmic_MAPKKK14	ZIK	cluster_7	OGG_25	Conserved	Mikania micrantha	Asteraceae	CM018682.1	22311679	22315372	+	3694	1734	7	1734	7	1960	6	577
gene-E3N88_17800	Mmic_MAPKKK35	ZIK	cluster_7	OGG_25	Conserved	Mikania micrantha	Asteraceae	CM018688.1	22497546	22501717	-	4172	1848	7	1848	7	2324	6	615
gene-E3N88_11804	Mmic_MAPKKK22	Raf	cluster_8	OGG_26	Conserved	Mikania micrantha	Asteraceae	CM018685.1	4297565	4313416	+	15852	2760	15	2760	15	13092	14	919
gene-E3N88_00431	Mmic_MAPKKK2	Raf	cluster_8	OGG_26	Conserved	Mikania micrantha	Asteraceae	CM018680.1	41443342	41463395	+	20054	2772	13	2772	13	17282	12	923
gene-E3N88_24070	Mmic_MAPKKK56	Raf	cluster_8	OGG_27	Variable	Mikania micrantha	Asteraceae	CM018691.1	112987068	113001907	-	14840	2787	13	2787	13	12053	12	928
gene-E3N88_27340	Mmic_MAPKKK67	Raf	cluster_8	OGG_28	Rare	Mikania micrantha	Asteraceae	CM018693.1	16795228	16808387	-	13160	3279	16	3279	16	9881	15	1092
gene-E3N88_17220	Mmic_MAPKKK33	Raf	cluster_8	OGG_28	Rare	Mikania micrantha	Asteraceae	CM018688.1	9210190	9222687	+	12498	2436	13	2436	13	10062	12	811
gene-E3N88_04552	Mmic_MAPKKK8	Raf	cluster_8	OGG_29	Rare	Mikania micrantha	Asteraceae	CM018681.1	68780995	68811030	+	30036	2409	16	2409	16	27627	15	802
gene-E3N88_05139	Mmic_MAPKKK10	Raf	cluster_8	OGG_30	Variable	Mikania micrantha	Asteraceae	CM018681.1	84182161	84186405	+	4245	1965	13	1965	13	2280	12	654
gene-E3N88_00404	Mmic_MAPKKK1	Raf	cluster_8	OGG_32	Conserved	Mikania micrantha	Asteraceae	CM018680.1	36592210	36643797	+	51588	2544	15	2544	15	49044	14	847
gene-E3N88_33060	Mmic_MAPKKK85	Raf	cluster_8	OGG_32	Conserved	Mikania micrantha	Asteraceae	CM018695.1	70235683	70248996	-	13314	2223	15	2223	15	11091	14	740
gene-E3N88_33101	Mmic_MAPKKK86	Raf	cluster_8	OGG_32	Conserved	Mikania micrantha	Asteraceae	CM018695.1	71131130	71138093	-	6964	2178	15	2178	15	4786	14	725
gene-E3N88_24753	Mmic_MAPKKK58	Raf	cluster_8	OGG_33	Variable	Mikania micrantha	Asteraceae	CM018692.1	8702372	8713949	+	11578	2367	13	2367	13	9211	12	788
gene-E3N88_16109	Mmic_MAPKKK30	Raf	cluster_8	OGG_33	Variable	Mikania micrantha	Asteraceae	CM018687.1	48257530	48264149	-	6620	2298	13	2298	13	4322	12	765
gene-E3N88_14304	Mmic_MAPKKK25	Raf	cluster_8	OGG_33	Variable	Mikania micrantha	Asteraceae	CM018686.1	44926964	44931248	-	4285	1386	11	1386	11	2899	10	461
gene-E3N88_26953	Mmic_MAPKKK65	Raf	cluster_8	OGG_34	Rare	Mikania micrantha	Asteraceae	CM018693.1	9980646	9988106	+	7461	2097	15	2097	15	5364	14	698
gene-E3N88_28474	Mmic_MAPKKK77	Raf	cluster_9	OGG_35	Conserved	Mikania micrantha	Asteraceae	CM018693.1	43241850	43250722	-	8873	2619	8	2619	8	6254	7	872
gene-E3N88_28517	Mmic_MAPKKK78	Raf	cluster_9	OGG_35	Conserved	Mikania micrantha	Asteraceae	CM018693.1	45047333	45053794	+	6462	2619	8	2619	8	3843	7	872
gene-E3N88_11282	Mmic_MAPKKK21	Raf	cluster_9	OGG_36	Variable	Mikania micrantha	Asteraceae	CM018684.1	70292985	70309230	-	16246	3459	10	3459	10	12787	9	1152
gene-E3N88_36399	Mmic_MAPKKK102	Raf	cluster_9	OGG_36	Variable	Mikania micrantha	Asteraceae	CM018696.1	79742182	79746690	+	4509	2817	9	2817	9	1692	8	938
gene-E3N88_34911	Mmic_MAPKKK92	Raf	cluster_9	OGG_38	Variable	Mikania micrantha	Asteraceae	CM018696.1	37519190	37523235	-	4046	927	8	927	8	3119	7	308
gene-E3N88_42202	Mmic_MAPKKK113	Raf	cluster_9	OGG_38	Variable	Mikania micrantha	Asteraceae	SZYD01000413.1	8495	12540	-	4046	927	8	927	8	3119	7	308
gene-E3N88_18053	Mmic_MAPKKK36	Raf	cluster_9	OGG_38	Variable	Mikania micrantha	Asteraceae	CM018688.1	41646537	41659666	-	13130	2718	9	2718	9	10412	8	905
gene-E3N88_18143	Mmic_MAPKKK37	Raf	cluster_9	OGG_38	Variable	Mikania micrantha	Asteraceae	CM018688.1	50514642	50531638	-	16997	3039	8	3039	8	13958	7	1012
gene-E3N88_27297	Mmic_MAPKKK66	Raf	cluster_9	OGG_38	Variable	Mikania micrantha	Asteraceae	CM018693.1	16165715	16167387	-	1673	981	8	981	8	692	7	326
gene-E3N88_35723	Mmic_MAPKKK100	Raf	cluster_9	OGG_39	Rare	Mikania micrantha	Asteraceae	CM018696.1	66979876	66985598	-	5723	3729	9	3729	9	1994	8	1242
gene-E3N88_35837	Mmic_MAPKKK101	Raf	cluster_9	OGG_39	Rare	Mikania micrantha	Asteraceae	CM018696.1	69787060	69792785	+	5726	3729	9	3729	9	1997	8	1242
gene-E3N88_19372	Mmic_MAPKKK43	Raf	cluster_10	OGG_40	Conserved	Mikania micrantha	Asteraceae	CM018689.1	50975297	50990965	+	15669	2082	14	2082	14	13587	13	693
gene-E3N88_31488	Mmic_MAPKKK82	Raf	cluster_10	OGG_41	Variable	Mikania micrantha	Asteraceae	CM018694.1	93482432	93487580	-	5149	1284	11	1284	11	3865	10	427
gene-E3N88_37465	Mmic_MAPKKK104	Raf	cluster_10	OGG_41	Variable	Mikania micrantha	Asteraceae	CM018697.1	3704758	3708664	-	3907	1293	11	1293	11	2614	10	430
gene-E3N88_37492	Mmic_MAPKKK105	Raf	cluster_10	OGG_41	Variable	Mikania micrantha	Asteraceae	CM018697.1	4374303	4378215	-	3913	1293	11	1293	11	2620	10	430
gene-E3N88_36725	Mmic_MAPKKK103	Raf	cluster_10	OGG_42	Variable	Mikania micrantha	Asteraceae	CM018696.1	85403122	85406100	+	2979	1404	12	1404	12	1575	11	467
gene-E3N88_19154	Mmic_MAPKKK42	Raf	cluster_10	OGG_42	Variable	Mikania micrantha	Asteraceae	CM018689.1	46557117	46562939	+	5823	1365	11	1365	11	4458	10	454
gene-E3N88_32461	Mmic_MAPKKK83	Raf	cluster_10	OGG_43	Rare	Mikania micrantha	Asteraceae	CM018695.1	48726203	48731928	+	5726	1326	10	1326	10	4400	9	441
gene-E3N88_32474	Mmic_MAPKKK84	Raf	cluster_10	OGG_43	Rare	Mikania micrantha	Asteraceae	CM018695.1	49774318	49780068	+	5751	1326	10	1326	10	4425	9	441
gene-E3N88_14930	Mmic_MAPKKK26	Raf	cluster_10	OGG_43	Rare	Mikania micrantha	Asteraceae	CM018686.1	59128922	59136187	+	7266	1506	12	1506	12	5760	11	501
gene-E3N88_26610	Mmic_MAPKKK64	Raf	cluster_10	OGG_44	Variable	Mikania micrantha	Asteraceae	CM018693.1	3514408	3516995	-	2588	1113	4	1113	4	1475	3	370
gene-E3N88_28425	Mmic_MAPKKK76	Raf	cluster_10	OGG_44	Variable	Mikania micrantha	Asteraceae	CM018693.1	41502357	41505048	-	2692	1191	4	1191	4	1501	3	396
gene-E3N88_10892	Mmic_MAPKKK19	Raf	cluster_10	OGG_45	Rare	Mikania micrantha	Asteraceae	CM018684.1	62891490	62902171	+	10682	1899	12	1899	12	8783	11	632
gene-E3N88_17788	Mmic_MAPKKK34	Raf	cluster_11	OGG_46	Variable	Mikania micrantha	Asteraceae	CM018688.1	21986735	21989344	+	2610	1794	3	1794	3	816	2	597
gene-E3N88_35396	Mmic_MAPKKK98	Raf	cluster_11	OGG_46	Variable	Mikania micrantha	Asteraceae	CM018696.1	59698241	59701716	-	3476	1758	3	1758	3	1718	2	585
gene-E3N88_35429	Mmic_MAPKKK99	Raf	cluster_11	OGG_46	Variable	Mikania micrantha	Asteraceae	CM018696.1	60316615	60320571	-	3957	1758	3	1758	3	2199	2	585
gene-E3N88_26428	Mmic_MAPKKK63	Raf	cluster_12	OGG_47	Variable	Mikania micrantha	Asteraceae	CM018692.1	106607282	106621574	+	14293	1617	15	1617	15	12676	14	538
gene-E3N88_06524	Mmic_MAPKKK15	Raf	cluster_12	OGG_48	Conserved	Mikania micrantha	Asteraceae	CM018682.1	24650128	24660480	+	10353	1914	18	1914	18	8439	17	637
gene-E3N88_18816	Mmic_MAPKKK40	Raf	cluster_12	OGG_48	Conserved	Mikania micrantha	Asteraceae	CM018689.1	36429754	36441854	-	12101	2178	17	2178	17	9923	16	725
gene-E3N88_21585	Mmic_MAPKKK52	Raf	cluster_12	OGG_49	Conserved	Mikania micrantha	Asteraceae	CM018691.1	616969	628264	-	11296	1602	14	1602	14	9694	13	533
gene-E3N88_44504	Mmic_MAPKKK118	Raf	cluster_12	OGG_49	Conserved	Mikania micrantha	Asteraceae	SZYD01001808.1	15460	26751	-	11292	1719	15	1719	15	9573	14	572
gene-E3N88_29901	Mmic_MAPKKK79	Raf	cluster_12	OGG_50	Conserved	Mikania micrantha	Asteraceae	CM018694.1	60436508	60442755	-	6248	1728	16	1728	16	4520	15	575
gene-E3N88_02021	Mmic_MAPKKK5	Raf	cluster_13	OGG_51	Rare	Mikania micrantha	Asteraceae	CM018680.1	92772857	92774653	+	1797	1080	6	1080	6	717	5	359
gene-E3N88_39410	Mmic_MAPKKK108	Raf	cluster_13	OGG_52	Conserved	Mikania micrantha	Asteraceae	CM018697.1	90386703	90389630	-	2928	1167	6	1167	6	1761	5	388
gene-E3N88_10199	Mmic_MAPKKK17	Raf	cluster_13	OGG_52	Conserved	Mikania micrantha	Asteraceae	CM018684.1	26893278	26900192	-	6915	1146	6	1146	6	5769	5	381
gene-E3N88_19977	Mmic_MAPKKK45	Raf	cluster_13	OGG_53	Rare	Mikania micrantha	Asteraceae	CM018690.1	3085691	3094303	+	8613	1167	6	1167	6	7446	5	388
gene-E3N88_24257	Mmic_MAPKKK57	Raf	cluster_13	OGG_53	Rare	Mikania micrantha	Asteraceae	CM018691.1	122521038	122531188	+	10151	2535	7	2535	7	7616	6	844
gene-E3N88_28304	Mmic_MAPKKK74	Raf	cluster_13	OGG_54	Variable	Mikania micrantha	Asteraceae	CM018693.1	38375606	38379185	-	3580	1182	6	1182	6	2398	5	393
gene-E3N88_28341	Mmic_MAPKKK75	Raf	cluster_13	OGG_54	Variable	Mikania micrantha	Asteraceae	CM018693.1	39059461	39064377	+	4917	1248	8	1248	8	3669	7	415
gene-E3N88_33782	Mmic_MAPKKK89	Raf	cluster_13	OGG_55	Variable	Mikania micrantha	Asteraceae	CM018695.1	85122292	85126754	-	4463	1212	6	1212	6	3251	5	403
gene-E3N88_42743	Mmic_MAPKKK117	Raf	cluster_13	OGG_55	Variable	Mikania micrantha	Asteraceae	SZYD01000731.1	139353	143815	+	4463	1212	6	1212	6	3251	5	403
gene-E3N88_22062	Mmic_MAPKKK54	Raf	cluster_13	OGG_56	Rare	Mikania micrantha	Asteraceae	CM018691.1	10612601	10617420	+	4820	1137	6	1137	6	3683	5	378
gene-E3N88_05784	Mmic_MAPKKK12	Raf	cluster_14	OGG_58	Variable	Mikania micrantha	Asteraceae	CM018682.1	9087091	9089132	-	2042	894	2	894	2	1148	1	297
gene-E3N88_05248	Mmic_MAPKKK11	Raf	cluster_14	OGG_59	Conserved	Mikania micrantha	Asteraceae	CM018681.1	86258482	86259819	-	1338	1137	3	1137	3	201	2	378
gene-E3N88_39412	Mmic_MAPKKK109	Raf	cluster_14	OGG_60	Conserved	Mikania micrantha	Asteraceae	CM018697.1	90426122	90429012	+	2891	645	3	645	3	2246	2	214
gene-E3N88_10249	Mmic_MAPKKK18	Raf	cluster_14	OGG_60	Conserved	Mikania micrantha	Asteraceae	CM018684.1	34622735	34626468	+	3734	1059	3	1059	3	2675	2	352
gene-E3N88_33316	Mmic_MAPKKK87	Raf	cluster_14	OGG_61	Variable	Mikania micrantha	Asteraceae	CM018695.1	76434269	76439042	+	4774	1257	6	1257	6	3517	5	418
gene-E3N88_19073	Mmic_MAPKKK41	Raf	cluster_14	OGG_61	Variable	Mikania micrantha	Asteraceae	CM018689.1	44874978	44881825	-	6848	1785	5	1785	5	5063	4	594
gene-E3N88_22555	Mmic_MAPKKK55	Raf	cluster_14	OGG_62	Variable	Mikania micrantha	Asteraceae	CM018691.1	24314392	24321955	-	7564	1170	6	1170	6	6394	5	389
gene-E3N88_30341	Mmic_MAPKKK80	Raf	cluster_14	OGG_63	Conserved	Mikania micrantha	Asteraceae	CM018694.1	72702493	72711075	+	8583	2037	11	2037	11	6546	10	678
gene-E3N88_21104	Mmic_MAPKKK49	Raf	cluster_14	OGG_64	Variable	Mikania micrantha	Asteraceae	CM018690.1	37254895	37256702	+	1808	984	6	984	6	824	5	327
gene-E3N88_02694	Mmic_MAPKKK7	Raf	cluster_14	OGG_63	Conserved	Mikania micrantha	Asteraceae	CM018680.1	104188751	104211817	+	23067	3870	18	3870	18	19197	17	1289
gene-LOC139861178	Rlep_MAPKKK48	MEKK	cluster_1	OGG_1	Variable	Rutidosis leptorrhynchoides	Asteraceae	NC_092340.1	104627419	104628462	+	1044	1044	1	1044	1	0	0	347
gene-LOC139866948	Rlep_MAPKKK60	MEKK	cluster_1	OGG_1	Variable	Rutidosis leptorrhynchoides	Asteraceae	NC_092341.1	277241208	277242497	+	1290	1290	1	999	1	0	0	332
gene-LOC139867003	Rlep_MAPKKK61	MEKK	cluster_1	OGG_1	Variable	Rutidosis leptorrhynchoides	Asteraceae	NC_092341.1	277401221	277402664	+	1444	1444	1	996	1	0	0	331
gene-LOC139867218	Rlep_MAPKKK62	MEKK	cluster_1	OGG_1	Variable	Rutidosis leptorrhynchoides	Asteraceae	NC_092341.1	276797618	276798910	+	1293	1293	1	999	1	0	0	332
gene-LOC139882648	Rlep_MAPKKK91	MEKK	cluster_1	OGG_1	Variable	Rutidosis leptorrhynchoides	Asteraceae	NW_027266538.1	45926	47151	+	1226	1044	3	1044	3	182	2	347
gene-LOC139843063	Rlep_MAPKKK7	MEKK	cluster_1	OGG_2	Variable	Rutidosis leptorrhynchoides	Asteraceae	NC_092333.1	542723964	542725142	-	1179	1179	1	1179	1	0	0	392
gene-LOC139867895	Rlep_MAPKKK64	MEKK	cluster_1	OGG_2	Variable	Rutidosis leptorrhynchoides	Asteraceae	NC_092341.1	30752103	30753260	-	1158	1158	1	1158	1	0	0	385
gene-LOC139867914	Rlep_MAPKKK65	MEKK	cluster_1	OGG_2	Variable	Rutidosis leptorrhynchoides	Asteraceae	NC_092341.1	32378477	32379640	+	1164	1164	1	1164	1	0	0	387
gene-LOC139866838	Rlep_MAPKKK59	MEKK	cluster_1	OGG_2	Variable	Rutidosis leptorrhynchoides	Asteraceae	NC_092341.1	32020063	32021541	+	1479	1479	1	1272	1	0	0	423
gene-LOC139851302	Rlep_MAPKKK22	MEKK	cluster_2	OGG_3	Variable	Rutidosis leptorrhynchoides	Asteraceae	NC_092333.1	672562502	672564128	+	1627	1280	2	1269	2	347	1	422
gene-LOC139888090	Rlep_MAPKKK101	MEKK	cluster_2	OGG_3	Variable	Rutidosis leptorrhynchoides	Asteraceae	NC_092334.1	94503877	94514587	-	10711	903	3	903	3	9808	2	300
gene-LOC139848501	Rlep_MAPKKK17	MEKK	cluster_2	OGG_3	Variable	Rutidosis leptorrhynchoides	Asteraceae	NC_092337.1	31174937	31181181	+	6245	1377	2	1377	2	4868	1	458
gene-LOC139890981	Rlep_MAPKKK106	MEKK	cluster_2	OGG_4	Variable	Rutidosis leptorrhynchoides	Asteraceae	NC_092334.1	67287533	67288692	-	1160	1160	1	1050	1	0	0	349
gene-LOC139855852	Rlep_MAPKKK37	MEKK	cluster_2	OGG_4	Variable	Rutidosis leptorrhynchoides	Asteraceae	NC_092338.1	7879855	7881176	-	1322	1322	1	1020	1	0	0	339
gene-LOC139886204	Rlep_MAPKKK98	MEKK	cluster_2	OGG_4	Variable	Rutidosis leptorrhynchoides	Asteraceae	NC_092333.1	710575591	710577073	+	1483	1483	1	1053	1	0	0	350
gene-LOC139870179	Rlep_MAPKKK69	MEKK	cluster_3	OGG_5	Variable	Rutidosis leptorrhynchoides	Asteraceae	NC_092342.1	33894741	33896189	-	1449	1449	1	1350	1	0	0	449
gene-LOC139874460	Rlep_MAPKKK82	MEKK	cluster_3	OGG_5	Variable	Rutidosis leptorrhynchoides	Asteraceae	NC_092343.1	37162998	37164425	+	1428	1428	1	1401	1	0	0	466
gene-LOC139871097	Rlep_MAPKKK70	MEKK	cluster_5	OGG_7	Conserved	Rutidosis leptorrhynchoides	Asteraceae	NC_092342.1	283527233	283530243	-	3011	2193	8	1740	8	818	7	579
gene-LOC139849708	Rlep_MAPKKK19	MEKK	cluster_5	OGG_7	Conserved	Rutidosis leptorrhynchoides	Asteraceae	NC_092333.1	647804904	647821131	+	16228	669	7	669	7	15559	6	222
gene-LOC139851666	Rlep_MAPKKK24	MEKK	cluster_5	OGG_7	Conserved	Rutidosis leptorrhynchoides	Asteraceae	NC_092338.1	40664368	40676386	-	12019	2214	9	1716	8	9805	8	571
gene-LOC139885765	Rlep_MAPKKK95	MEKK	cluster_5	OGG_7	Conserved	Rutidosis leptorrhynchoides	Asteraceae	NC_092333.1	648289940	648295271	-	5332	2439	9	1791	8	2893	8	596
gene-LOC139849719	Rlep_MAPKKK20	MEKK	cluster_5	OGG_7	Conserved	Rutidosis leptorrhynchoides	Asteraceae	NC_092333.1	648138795	648152315	-	13521	1967	8	1857	8	11554	7	618
gene-LOC139898079	Rlep_MAPKKK120	MEKK	cluster_5	OGG_7	Conserved	Rutidosis leptorrhynchoides	Asteraceae	NC_092335.1	465203364	465206893	-	3530	1852	8	1635	8	1678	7	544
gene-LOC139865701	Rlep_MAPKKK54	MEKK	cluster_5	OGG_8	Rare	Rutidosis leptorrhynchoides	Asteraceae	NC_092341.1	116326723	116331641	+	4919	2149	8	1611	7	2770	7	536
gene-LOC139892226	Rlep_MAPKKK111	MEKK	cluster_5	OGG_8	Rare	Rutidosis leptorrhynchoides	Asteraceae	NC_092334.1	400642918	400652439	-	9522	2115	9	1587	8	7407	8	528
gene-LOC139855453	Rlep_MAPKKK36	MEKK	cluster_5	OGG_9	Variable	Rutidosis leptorrhynchoides	Asteraceae	NC_092338.1	415062215	415066555	+	4341	2221	11	1902	11	2120	10	633
gene-LOC139897487	Rlep_MAPKKK119	MEKK	cluster_5	OGG_9	Variable	Rutidosis leptorrhynchoides	Asteraceae	NC_092335.1	324306123	324315502	+	9380	2373	11	2073	11	7007	10	690
gene-LOC139839900	Rlep_MAPKKK3	MEKK	cluster_5	OGG_10	Variable	Rutidosis leptorrhynchoides	Asteraceae	NC_092336.1	88198648	88205817	+	7170	3386	12	2586	11	3784	11	861
gene-LOC139866016	Rlep_MAPKKK55	MEKK	cluster_5	OGG_10	Variable	Rutidosis leptorrhynchoides	Asteraceae	NC_092341.1	339907714	339915114	-	7401	3001	11	2334	11	4400	10	777
gene-LOC139883763	Rlep_MAPKKK93	MEKK	cluster_5	OGG_10	Variable	Rutidosis leptorrhynchoides	Asteraceae	NW_027266678.1	1694	5933	-	4240	2637	11	2637	11	1603	10	878
gene-LOC139846506	Rlep_MAPKKK15	MEKK	cluster_5	OGG_11	Variable	Rutidosis leptorrhynchoides	Asteraceae	NC_092337.1	454240622	454247769	+	7148	6607	23	2568	10	541	22	855
gene-LOC139857104	Rlep_MAPKKK40	MEKK	cluster_5	OGG_11	Variable	Rutidosis leptorrhynchoides	Asteraceae	NC_092339.1	369052190	369059467	+	7278	3195	11	2535	10	4083	10	844
gene-LOC139866045	Rlep_MAPKKK56	MEKK	cluster_5	OGG_13	Conserved	Rutidosis leptorrhynchoides	Asteraceae	NC_092341.1	82896046	82900255	+	4210	2590	11	2055	11	1620	10	684
gene-LOC139892299	Rlep_MAPKKK112	MEKK	cluster_5	OGG_13	Conserved	Rutidosis leptorrhynchoides	Asteraceae	NC_092334.1	411878834	411883166	-	4333	2741	10	2061	10	1592	9	686
gene-LOC139872435	Rlep_MAPKKK77	MEKK	cluster_5	OGG_14	Variable	Rutidosis leptorrhynchoides	Asteraceae	NC_092342.1	325697325	325703174	-	5850	2246	17	2031	17	3604	16	676
gene-LOC139852263	Rlep_MAPKKK28	MEKK	cluster_5	OGG_15	Variable	Rutidosis leptorrhynchoides	Asteraceae	NC_092338.1	42200080	42205913	-	5834	2250	17	1944	17	3584	16	647
gene-LOC139857591	Rlep_MAPKKK43	MEKK	cluster_5	OGG_17	Rare	Rutidosis leptorrhynchoides	Asteraceae	NC_092339.1	297178382	297190187	-	11806	4543	23	4047	23	7263	22	1348
gene-LOC139847974	Rlep_MAPKKK16	MEKK	cluster_5	OGG_17	Rare	Rutidosis leptorrhynchoides	Asteraceae	NC_092337.1	400285788	400294869	-	9082	4467	23	4023	23	4615	22	1340
gene-LOC139861361	Rlep_MAPKKK49	ZIK	cluster_6	OGG_18	Rare	Rutidosis leptorrhynchoides	Asteraceae	NC_092340.1	255631504	255636505	+	5002	1754	8	1494	8	3248	7	497
gene-LOC139869184	Rlep_MAPKKK67	ZIK	cluster_6	OGG_19	Conserved	Rutidosis leptorrhynchoides	Asteraceae	NC_092341.1	348653265	348654363	+	1099	1098	2	1098	2	1	1	365
gene-LOC139889998	Rlep_MAPKKK103	ZIK	cluster_6	OGG_19	Conserved	Rutidosis leptorrhynchoides	Asteraceae	NC_092334.1	608953787	608955031	-	1245	1245	1	1245	1	0	0	414
gene-LOC139856183	Rlep_MAPKKK39	ZIK	cluster_6	OGG_19	Conserved	Rutidosis leptorrhynchoides	Asteraceae	NC_092338.1	392800514	392804250	+	3737	2326	7	1653	7	1411	6	550
gene-LOC139862307	Rlep_MAPKKK50	ZIK	cluster_6	OGG_19	Conserved	Rutidosis leptorrhynchoides	Asteraceae	NC_092333.1	84677027	84680415	-	3389	2392	7	1719	7	997	6	572
gene-LOC139877762	Rlep_MAPKKK89	ZIK	cluster_7	OGG_20	Rare	Rutidosis leptorrhynchoides	Asteraceae	NC_092343.1	41617638	41622763	-	5126	2092	7	1779	7	3034	6	592
gene-LOC139843580	Rlep_MAPKKK9	ZIK	cluster_7	OGG_21	Conserved	Rutidosis leptorrhynchoides	Asteraceae	NC_092336.1	281506297	281517311	-	11015	2563	7	1785	7	8452	6	594
gene-LOC139853036	Rlep_MAPKKK30	ZIK	cluster_7	OGG_22	Rare	Rutidosis leptorrhynchoides	Asteraceae	NC_092338.1	31841557	31844313	-	2757	1224	2	894	2	1533	1	297
gene-LOC139886165	Rlep_MAPKKK97	ZIK	cluster_7	OGG_23	Variable	Rutidosis leptorrhynchoides	Asteraceae	NC_092333.1	703281339	703283048	+	1710	964	2	891	2	746	1	296
gene-LOC139891014	Rlep_MAPKKK107	ZIK	cluster_7	OGG_23	Variable	Rutidosis leptorrhynchoides	Asteraceae	NC_092334.1	73615488	73618083	-	2596	1386	3	933	2	1210	2	310
gene-LOC139857317	Rlep_MAPKKK41	ZIK	cluster_7	OGG_24	Variable	Rutidosis leptorrhynchoides	Asteraceae	NC_092339.1	22986602	22991049	+	4448	2304	8	1749	8	2144	7	582
gene-LOC139872073	Rlep_MAPKKK76	ZIK	cluster_7	OGG_25	Conserved	Rutidosis leptorrhynchoides	Asteraceae	NC_092342.1	274444383	274450088	-	5706	2260	6	1827	6	3446	5	608
gene-LOC139851966	Rlep_MAPKKK27	ZIK	cluster_7	OGG_25	Conserved	Rutidosis leptorrhynchoides	Asteraceae	NC_092338.1	162772876	162777064	-	4189	2444	7	1776	7	1745	6	591
gene-LOC139886632	Rlep_MAPKKK100	ZIK	cluster_7	OGG_25	Conserved	Rutidosis leptorrhynchoides	Asteraceae	NC_092333.1	505881524	505885368	-	3845	2527	7	1998	7	1318	6	665
gene-LOC139839599	Rlep_MAPKKK2	Raf	cluster_8	OGG_26	Conserved	Rutidosis leptorrhynchoides	Asteraceae	NC_092336.1	525940667	525946402	+	5736	3076	13	2790	13	2660	12	929
gene-LOC139845418	Rlep_MAPKKK14	Raf	cluster_8	OGG_26	Conserved	Rutidosis leptorrhynchoides	Asteraceae	NC_092333.1	19249599	19264010	+	14412	2895	13	2760	13	11517	12	919
gene-LOC139855269	Rlep_MAPKKK35	Raf	cluster_8	OGG_26	Conserved	Rutidosis leptorrhynchoides	Asteraceae	NC_092338.1	432269638	432276417	-	6780	2942	13	2340	13	3838	12	779
gene-LOC139892050	Rlep_MAPKKK110	Raf	cluster_8	OGG_27	Variable	Rutidosis leptorrhynchoides	Asteraceae	NC_092334.1	369644145	369656177	-	12033	3096	13	2832	13	8937	12	943
gene-LOC139884033	Rlep_MAPKKK94	Raf	cluster_8	OGG_27	Variable	Rutidosis leptorrhynchoides	Asteraceae	NW_027266724.1	57997	64111	+	6115	2988	14	2988	14	3127	13	995
gene-LOC139891309	Rlep_MAPKKK109	Raf	cluster_8	OGG_28	Rare	Rutidosis leptorrhynchoides	Asteraceae	NC_092334.1	112450456	112457949	-	7494	2775	14	2289	14	4719	13	762
gene-LOC139857724	Rlep_MAPKKK44	Raf	cluster_8	OGG_28	Rare	Rutidosis leptorrhynchoides	Asteraceae	NC_092339.1	327762790	327771375	+	8586	3285	14	2646	14	5301	13	881
gene-LOC139844974	Rlep_MAPKKK12	Raf	cluster_8	OGG_29	Rare	Rutidosis leptorrhynchoides	Asteraceae	NC_092336.1	527790190	527811918	+	21729	2913	17	2409	16	18816	16	802
gene-LOC139871543	Rlep_MAPKKK72	Raf	cluster_8	OGG_29	Rare	Rutidosis leptorrhynchoides	Asteraceae	NC_092342.1	247220072	247232241	+	12170	2660	16	2361	16	9510	15	786
gene-LOC139851941	Rlep_MAPKKK26	Raf	cluster_8	OGG_30	Variable	Rutidosis leptorrhynchoides	Asteraceae	NC_092338.1	220343723	220350781	+	7059	2906	17	2256	14	4153	16	751
gene-LOC139873229	Rlep_MAPKKK80	Raf	cluster_8	OGG_31	Rare	Rutidosis leptorrhynchoides	Asteraceae	NC_092342.1	57028855	57040515	+	11661	3381	14	2637	14	8280	13	878
gene-LOC139853727	Rlep_MAPKKK33	Raf	cluster_8	OGG_32	Conserved	Rutidosis leptorrhynchoides	Asteraceae	NC_092338.1	433920001	433927679	+	7679	2937	16	2595	15	4742	15	864
gene-LOC139844341	Rlep_MAPKKK10	Raf	cluster_8	OGG_32	Conserved	Rutidosis leptorrhynchoides	Asteraceae	NC_092336.1	439889781	439897605	-	7825	2521	15	2019	15	5304	14	672
gene-LOC139853388	Rlep_MAPKKK32	Raf	cluster_8	OGG_33	Variable	Rutidosis leptorrhynchoides	Asteraceae	NC_092338.1	376751816	376759067	+	7252	12722	55	2301	13	-5470	54	766
gene-LOC139863840	Rlep_MAPKKK51	Raf	cluster_8	OGG_33	Variable	Rutidosis leptorrhynchoides	Asteraceae	NC_092333.1	106794987	106802492	-	7506	3454	13	2280	13	4052	12	759
gene-LOC139886495	Rlep_MAPKKK99	Raf	cluster_8	OGG_33	Variable	Rutidosis leptorrhynchoides	Asteraceae	NC_092333.1	106360965	106368428	-	7464	3203	13	2379	13	4261	12	792
gene-LOC139839473	Rlep_MAPKKK1	Raf	cluster_8	OGG_33	Variable	Rutidosis leptorrhynchoides	Asteraceae	NC_092336.1	466664704	466671815	-	7112	2412	14	2085	14	4700	13	694
gene-LOC139844483	Rlep_MAPKKK11	Raf	cluster_8	OGG_33	Variable	Rutidosis leptorrhynchoides	Asteraceae	NC_092336.1	466401962	466407450	-	5489	3281	13	2043	13	2208	12	680
gene-LOC139877677	Rlep_MAPKKK87	Raf	cluster_8	OGG_33	Variable	Rutidosis leptorrhynchoides	Asteraceae	NC_092343.1	408898666	408907419	-	8754	4406	29	1977	14	4348	28	658
gene-LOC139842259	Rlep_MAPKKK6	Raf	cluster_8	OGG_33	Variable	Rutidosis leptorrhynchoides	Asteraceae	NC_092336.1	467103075	467110076	+	7002	2393	13	1974	13	4609	12	657
gene-LOC139876210	Rlep_MAPKKK83	Raf	cluster_8	OGG_33	Variable	Rutidosis leptorrhynchoides	Asteraceae	NC_092343.1	409081117	409085767	+	4651	2609	16	2160	15	2042	15	719
gene-LOC139877545	Rlep_MAPKKK86	Raf	cluster_8	OGG_33	Variable	Rutidosis leptorrhynchoides	Asteraceae	NC_092343.1	408330530	408336795	-	6266	3069	14	1908	14	3197	13	635
gene-LOC139876215	Rlep_MAPKKK84	Raf	cluster_8	OGG_33	Variable	Rutidosis leptorrhynchoides	Asteraceae	NC_092343.1	409491785	409511839	+	20055	2515	13	1965	13	17540	12	654
gene-LOC139840678	Rlep_MAPKKK4	Raf	cluster_8	OGG_34	Rare	Rutidosis leptorrhynchoides	Asteraceae	NC_092336.1	62338433	62348516	-	10084	2386	15	2304	15	7698	14	767
gene-LOC139883238	Rlep_MAPKKK92	Raf	cluster_8	OGG_34	Rare	Rutidosis leptorrhynchoides	Asteraceae	NW_027266610.1	42914	46701	+	3788	2130	12	2130	12	1658	11	709
gene-LOC139890655	Rlep_MAPKKK104	Raf	cluster_9	OGG_35	Conserved	Rutidosis leptorrhynchoides	Asteraceae	NC_092334.1	27869964	27876358	-	6395	3498	9	2880	8	2897	8	959
gene-LOC139870133	Rlep_MAPKKK68	Raf	cluster_9	OGG_36	Variable	Rutidosis leptorrhynchoides	Asteraceae	NC_092342.1	25611803	25615053	+	3251	1144	10	1032	10	2107	9	343
gene-LOC139899194	Rlep_MAPKKK122	Raf	cluster_9	OGG_36	Variable	Rutidosis leptorrhynchoides	Asteraceae	NC_092335.1	653509808	653516120	-	6313	3624	9	3090	8	2689	8	1029
gene-LOC139851672	Rlep_MAPKKK25	Raf	cluster_9	OGG_36	Variable	Rutidosis leptorrhynchoides	Asteraceae	NC_092338.1	98242184	98248120	-	5937	3788	9	3024	8	2149	8	1007
gene-LOC139897057	Rlep_MAPKKK116	Raf	cluster_9	OGG_37	Rare	Rutidosis leptorrhynchoides	Asteraceae	NC_092333.1	254329789	254333324	+	3536	2506	8	2496	8	1030	7	831
gene-LOC139881568	Rlep_MAPKKK90	Raf	cluster_9	OGG_37	Rare	Rutidosis leptorrhynchoides	Asteraceae	NW_027266421.1	17064	20882	-	3819	2736	9	2736	9	1083	8	911
gene-LOC139885929	Rlep_MAPKKK96	Raf	cluster_9	OGG_38	Variable	Rutidosis leptorrhynchoides	Asteraceae	NC_092333.1	671150802	671156730	-	5929	3660	9	3048	8	2269	8	1015
gene-LOC139891272	Rlep_MAPKKK108	Raf	cluster_9	OGG_38	Variable	Rutidosis leptorrhynchoides	Asteraceae	NC_092334.1	106333332	106339801	-	6470	3389	8	2886	7	3081	7	961
gene-LOC139851444	Rlep_MAPKKK23	Raf	cluster_9	OGG_39	Rare	Rutidosis leptorrhynchoides	Asteraceae	NC_092338.1	65352396	65360141	-	7746	4213	10	3888	9	3533	9	1295
gene-LOC139897177	Rlep_MAPKKK117	Raf	cluster_10	OGG_40	Conserved	Rutidosis leptorrhynchoides	Asteraceae	NC_092335.1	207017653	207027289	+	9637	1491	14	1311	13	8146	13	436
gene-LOC139857450	Rlep_MAPKKK42	Raf	cluster_10	OGG_41	Variable	Rutidosis leptorrhynchoides	Asteraceae	NC_092339.1	205029073	205037513	-	8441	1801	11	1305	11	6640	10	434
gene-LOC139873370	Rlep_MAPKKK81	Raf	cluster_10	OGG_41	Variable	Rutidosis leptorrhynchoides	Asteraceae	NC_092342.1	139823215	139827974	-	4760	1562	11	1293	11	3198	10	430
gene-LOC139871328	Rlep_MAPKKK71	Raf	cluster_10	OGG_42	Variable	Rutidosis leptorrhynchoides	Asteraceae	NC_092333.1	391117724	391127164	+	9441	2065	12	1407	12	7376	11	468
gene-LOC139897332	Rlep_MAPKKK118	Raf	cluster_10	OGG_42	Variable	Rutidosis leptorrhynchoides	Asteraceae	NC_092335.1	246270636	246282698	-	12063	1754	12	1365	12	10309	11	454
gene-LOC139843381	Rlep_MAPKKK8	Raf	cluster_10	OGG_43	Rare	Rutidosis leptorrhynchoides	Asteraceae	NC_092336.1	235168801	235174706	+	5906	2385	12	1419	12	3521	11	472
gene-LOC139876550	Rlep_MAPKKK85	Raf	cluster_10	OGG_43	Rare	Rutidosis leptorrhynchoides	Asteraceae	NC_092343.1	131828755	131832880	-	4126	1784	12	1419	12	2342	11	472
gene-LOC139901800	Rlep_MAPKKK123	Raf	cluster_10	OGG_44	Variable	Rutidosis leptorrhynchoides	Asteraceae	NC_092335.1	499474705	499478001	+	3297	1323	5	1323	5	1974	4	440
gene-LOC139872529	Rlep_MAPKKK79	Raf	cluster_10	OGG_45	Rare	Rutidosis leptorrhynchoides	Asteraceae	NC_092342.1	52464213	52469713	-	5501	2080	12	1938	12	3421	11	645
gene-LOC139855972	Rlep_MAPKKK38	Raf	cluster_11	OGG_46	Variable	Rutidosis leptorrhynchoides	Asteraceae	NC_092338.1	92073456	92076495	+	3040	1894	3	1809	3	1146	2	602
gene-LOC139858325	Rlep_MAPKKK45	Raf	cluster_12	OGG_47	Variable	Rutidosis leptorrhynchoides	Asteraceae	NC_092339.1	4054551	4064628	+	10078	4397	31	1620	15	5681	30	539
gene-LOC139845084	Rlep_MAPKKK13	Raf	cluster_12	OGG_48	Conserved	Rutidosis leptorrhynchoides	Asteraceae	NC_092336.1	539504060	539517092	-	13033	1989	16	1725	16	11044	15	574
gene-LOC139871645	Rlep_MAPKKK75	Raf	cluster_12	OGG_48	Conserved	Rutidosis leptorrhynchoides	Asteraceae	NC_092342.1	262361965	262369158	-	7194	1903	16	1716	16	5291	15	571
gene-LOC139865615	Rlep_MAPKKK52	Raf	cluster_12	OGG_49	Conserved	Rutidosis leptorrhynchoides	Asteraceae	NC_092341.1	307867510	307874645	-	7136	1950	16	1686	16	5186	15	561
gene-LOC139889537	Rlep_MAPKKK102	Raf	cluster_12	OGG_49	Conserved	Rutidosis leptorrhynchoides	Asteraceae	NC_092334.1	510162207	510167775	-	5569	1838	16	1719	16	3731	15	572
gene-LOC139850269	Rlep_MAPKKK21	Raf	cluster_12	OGG_50	Conserved	Rutidosis leptorrhynchoides	Asteraceae	NC_092337.1	199852710	199864408	+	11699	2054	16	1737	16	9645	15	578
gene-LOC139849579	Rlep_MAPKKK18	Raf	cluster_13	OGG_51	Rare	Rutidosis leptorrhynchoides	Asteraceae	NC_092337.1	336038801	336052170	-	13370	558	3	558	3	12812	2	185
gene-LOC139869169	Rlep_MAPKKK66	Raf	cluster_13	OGG_51	Rare	Rutidosis leptorrhynchoides	Asteraceae	NC_092341.1	347679295	347689508	+	10214	948	5	948	5	9266	4	315
gene-LOC139859824	Rlep_MAPKKK46	Raf	cluster_13	OGG_51	Rare	Rutidosis leptorrhynchoides	Asteraceae	NC_092339.1	184695588	184697647	-	2060	915	6	915	6	1145	5	304
gene-LOC139865692	Rlep_MAPKKK53	Raf	cluster_13	OGG_52	Conserved	Rutidosis leptorrhynchoides	Asteraceae	NC_092341.1	49425217	49428877	+	3661	1499	6	1146	6	2162	5	381
gene-LOC139904557	Rlep_MAPKKK126	Raf	cluster_13	OGG_52	Conserved	Rutidosis leptorrhynchoides	Asteraceae	NC_092336.1	18707404	18711367	+	3964	1431	6	1161	6	2533	5	386
gene-LOC139866188	Rlep_MAPKKK58	Raf	cluster_13	OGG_53	Rare	Rutidosis leptorrhynchoides	Asteraceae	NC_092341.1	238151491	238157789	+	6299	1567	6	1269	6	4732	5	422
gene-LOC139898209	Rlep_MAPKKK121	Raf	cluster_13	OGG_54	Variable	Rutidosis leptorrhynchoides	Asteraceae	NC_092335.1	493666129	493669694	-	3566	1309	7	1215	6	2257	6	404
gene-LOC139877742	Rlep_MAPKKK88	Raf	cluster_13	OGG_55	Variable	Rutidosis leptorrhynchoides	Asteraceae	NC_092343.1	65068726	65073485	+	4760	1779	6	1215	6	2981	5	404
gene-LOC139872443	Rlep_MAPKKK78	Raf	cluster_13	OGG_56	Rare	Rutidosis leptorrhynchoides	Asteraceae	NC_092342.1	20377091	20379655	-	2565	1365	6	1155	6	1200	5	384
gene-LOC139871631	Rlep_MAPKKK74	Raf	cluster_14	OGG_58	Variable	Rutidosis leptorrhynchoides	Asteraceae	NC_092342.1	329788903	329793545	-	4643	1835	3	1236	2	2808	2	411
gene-LOC139904062	Rlep_MAPKKK125	Raf	cluster_14	OGG_58	Variable	Rutidosis leptorrhynchoides	Asteraceae	NC_092336.1	613006748	613012193	-	5446	1783	3	1239	2	3663	2	412
gene-LOC139854825	Rlep_MAPKKK34	Raf	cluster_14	OGG_58	Variable	Rutidosis leptorrhynchoides	Asteraceae	NC_092338.1	357306305	357307461	+	1157	555	2	555	2	602	1	184
gene-LOC139890696	Rlep_MAPKKK105	Raf	cluster_14	OGG_58	Variable	Rutidosis leptorrhynchoides	Asteraceae	NC_092334.1	32634920	32638291	+	3372	2349	3	1230	2	1023	2	409
gene-LOC139852362	Rlep_MAPKKK29	Raf	cluster_14	OGG_57	Rare	Rutidosis leptorrhynchoides	Asteraceae	NC_092338.1	49244868	49247803	-	2936	1887	2	1242	2	1049	1	413
gene-LOC139853305	Rlep_MAPKKK31	Raf	cluster_14	OGG_59	Conserved	Rutidosis leptorrhynchoides	Asteraceae	NC_092338.1	288714239	288717510	-	3272	1488	3	1125	3	1784	2	374
gene-LOC139892473	Rlep_MAPKKK113	Raf	cluster_14	OGG_60	Conserved	Rutidosis leptorrhynchoides	Asteraceae	NC_092334.1	448449686	448454403	+	4718	1663	3	1086	3	3055	2	361
gene-LOC139841560	Rlep_MAPKKK5	Raf	cluster_14	OGG_61	Variable	Rutidosis leptorrhynchoides	Asteraceae	NC_092336.1	250810312	250812363	-	2052	1269	3	1269	3	783	2	422
gene-LOC139861098	Rlep_MAPKKK47	Raf	cluster_14	OGG_61	Variable	Rutidosis leptorrhynchoides	Asteraceae	NC_092340.1	314869233	314872974	-	3742	2175	4	1506	3	1567	3	501
gene-LOC139871576	Rlep_MAPKKK73	Raf	cluster_14	OGG_62	Variable	Rutidosis leptorrhynchoides	Asteraceae	NC_092342.1	6829927	6835395	+	5469	2372	7	1188	6	3097	6	395
gene-LOC139896460	Rlep_MAPKKK115	Raf	cluster_14	OGG_62	Variable	Rutidosis leptorrhynchoides	Asteraceae	NC_092335.1	89449303	89453503	-	4201	2129	6	1185	6	2072	5	394
gene-LOC139903021	Rlep_MAPKKK124	Raf	cluster_14	OGG_62	Variable	Rutidosis leptorrhynchoides	Asteraceae	NC_092335.1	689227185	689236381	-	9197	2041	7	1173	6	7156	6	390
gene-LOC139867491	Rlep_MAPKKK63	Raf	cluster_14	OGG_64	Variable	Rutidosis leptorrhynchoides	Asteraceae	NC_092341.1	45383724	45385665	-	1942	1277	6	1059	6	665	5	352
gene-LOC139896280	Rlep_MAPKKK114	Raf	cluster_14	OGG_63	Conserved	Rutidosis leptorrhynchoides	Asteraceae	NC_092335.1	68586160	68589523	-	3364	1694	6	1071	6	1670	5	356
gene-LOC139866088	Rlep_MAPKKK57	Raf	cluster_14	OGG_63	Conserved	Rutidosis leptorrhynchoides	Asteraceae	NC_092341.1	230568775	230572385	-	3611	1734	6	1053	6	1877	5	350
gene-QVD17_06540	Tere_MAPKKK25	MEKK	cluster_1	OGG_1	Variable	Tagetes erecta	Asteraceae	CM061486.1	58132768	58133796	-	1029	1029	1	1029	1	0	0	342
gene-QVD17_36809	Tere_MAPKKK98	MEKK	cluster_1	OGG_1	Variable	Tagetes erecta	Asteraceae	CM061495.1	8907145	8909153	+	2009	1236	2	1236	2	773	1	411
gene-QVD17_09981	Tere_MAPKKK30	MEKK	cluster_1	OGG_1	Variable	Tagetes erecta	Asteraceae	CM061487.1	96549456	96550466	+	1011	1011	1	1011	1	0	0	336
gene-QVD17_24876	Tere_MAPKKK75	MEKK	cluster_1	OGG_1	Variable	Tagetes erecta	Asteraceae	CM061491.1	54967752	54968801	+	1050	1050	1	1050	1	0	0	349
gene-QVD17_10914	Tere_MAPKKK35	MEKK	cluster_1	OGG_2	Variable	Tagetes erecta	Asteraceae	CM061487.1	103179590	103180741	-	1152	1152	1	1152	1	0	0	383
gene-QVD17_10924	Tere_MAPKKK36	MEKK	cluster_1	OGG_2	Variable	Tagetes erecta	Asteraceae	CM061487.1	103229722	103230903	+	1182	1182	1	1182	1	0	0	393
gene-QVD17_05902	Tere_MAPKKK16	MEKK	cluster_2	OGG_3	Variable	Tagetes erecta	Asteraceae	CM061486.1	53272163	53273479	-	1317	1317	1	1317	1	0	0	438
gene-QVD17_05903	Tere_MAPKKK17	MEKK	cluster_2	OGG_3	Variable	Tagetes erecta	Asteraceae	CM061486.1	53280322	53281608	-	1287	1287	1	1287	1	0	0	428
gene-QVD17_14086	Tere_MAPKKK40	MEKK	cluster_2	OGG_3	Variable	Tagetes erecta	Asteraceae	CM061488.1	78734787	78735968	+	1182	1182	1	1182	1	0	0	393
gene-QVD17_27168	Tere_MAPKKK83	MEKK	cluster_2	OGG_3	Variable	Tagetes erecta	Asteraceae	CM061492.1	9329589	9332148	+	2560	1314	3	1314	3	1246	2	437
gene-QVD17_38624	Tere_MAPKKK101	MEKK	cluster_2	OGG_3	Variable	Tagetes erecta	Asteraceae	CM061496.1	3105932	3106930	+	999	999	1	999	1	0	0	332
gene-QVD17_14395	Tere_MAPKKK42	MEKK	cluster_2	OGG_4	Variable	Tagetes erecta	Asteraceae	CM061488.1	81085474	81086505	+	1032	1032	1	1032	1	0	0	343
gene-QVD17_27324	Tere_MAPKKK84	MEKK	cluster_2	OGG_4	Variable	Tagetes erecta	Asteraceae	CM061492.1	10362673	10363665	+	993	993	1	993	1	0	0	330
gene-QVD17_05642	Tere_MAPKKK15	MEKK	cluster_2	OGG_4	Variable	Tagetes erecta	Asteraceae	CM061486.1	51344133	51345185	+	1053	1053	1	1053	1	0	0	350
gene-QVD17_19243	Tere_MAPKKK62	MEKK	cluster_2	OGG_4	Variable	Tagetes erecta	Asteraceae	CM061490.1	13952614	13953687	-	1074	1074	1	1074	1	0	0	357
gene-QVD17_02822	Tere_MAPKKK8	MEKK	cluster_3	OGG_5	Variable	Tagetes erecta	Asteraceae	CM061486.1	32579495	32580819	-	1325	1176	2	1176	2	149	1	391
gene-QVD17_34243	Tere_MAPKKK94	MEKK	cluster_3	OGG_5	Variable	Tagetes erecta	Asteraceae	CM061494.1	13542608	13543897	-	1290	1290	1	1290	1	0	0	429
gene-QVD17_17497	Tere_MAPKKK52	MEKK	cluster_3	OGG_5	Variable	Tagetes erecta	Asteraceae	CM061489.1	60297092	60298747	-	1656	1656	1	1656	1	0	0	551
gene-QVD17_27442	Tere_MAPKKK85	MEKK	cluster_4	OGG_6	Rare	Tagetes erecta	Asteraceae	CM061492.1	10999200	11005529	-	6330	3213	9	3213	9	3117	8	1070
gene-QVD17_26779	Tere_MAPKKK82	MEKK	cluster_5	OGG_7	Conserved	Tagetes erecta	Asteraceae	CM061492.1	7046779	7053888	+	7110	1779	10	1779	10	5331	9	592
gene-QVD17_06148	Tere_MAPKKK20	MEKK	cluster_5	OGG_7	Conserved	Tagetes erecta	Asteraceae	CM061486.1	55155577	55160339	+	4763	1863	8	1863	8	2900	7	620
gene-QVD17_06149	Tere_MAPKKK21	MEKK	cluster_5	OGG_7	Conserved	Tagetes erecta	Asteraceae	CM061486.1	55161183	55170907	+	9725	1680	12	1680	12	8045	11	559
gene-QVD17_06150	Tere_MAPKKK22	MEKK	cluster_5	OGG_7	Conserved	Tagetes erecta	Asteraceae	CM061486.1	55171202	55178804	+	7603	1776	9	1776	9	5827	8	591
gene-QVD17_06152	Tere_MAPKKK23	MEKK	cluster_5	OGG_7	Conserved	Tagetes erecta	Asteraceae	CM061486.1	55181565	55185587	+	4023	1770	9	1770	9	2253	8	589
gene-QVD17_12840	Tere_MAPKKK38	MEKK	cluster_5	OGG_7	Conserved	Tagetes erecta	Asteraceae	CM061488.1	68981143	68985405	-	4263	1449	8	1449	8	2814	7	482
gene-QVD17_10278	Tere_MAPKKK31	MEKK	cluster_5	OGG_8	Rare	Tagetes erecta	Asteraceae	CM061487.1	98836642	98840189	-	3548	1629	8	1629	8	1919	7	542
gene-QVD17_25120	Tere_MAPKKK77	MEKK	cluster_5	OGG_8	Rare	Tagetes erecta	Asteraceae	CM061491.1	57361452	57365538	-	4087	1656	8	1656	8	2431	7	551
gene-QVD17_37882	Tere_MAPKKK99	MEKK	cluster_5	OGG_9	Variable	Tagetes erecta	Asteraceae	CM061495.1	19858290	19863583	-	5294	2013	11	2013	11	3281	10	670
gene-QVD17_31016	Tere_MAPKKK91	MEKK	cluster_5	OGG_10	Variable	Tagetes erecta	Asteraceae	CM061493.1	54711284	54716437	+	5154	2553	11	2553	11	2601	10	850
gene-QVD17_41286	Tere_MAPKKK106	MEKK	cluster_5	OGG_11	Variable	Tagetes erecta	Asteraceae	CM061496.1	40017238	40020733	-	3496	2568	10	2568	10	928	9	855
gene-QVD17_04428	Tere_MAPKKK12	MEKK	cluster_5	OGG_11	Variable	Tagetes erecta	Asteraceae	CM061486.1	42837442	42840673	+	3232	2238	10	2238	10	994	9	745
gene-QVD17_18706	Tere_MAPKKK59	MEKK	cluster_5	OGG_12	Rare	Tagetes erecta	Asteraceae	CM061490.1	7559597	7563159	+	3563	1677	10	1677	10	1886	9	558
gene-QVD17_10434	Tere_MAPKKK32	MEKK	cluster_5	OGG_13	Conserved	Tagetes erecta	Asteraceae	CM061487.1	99956527	99959587	-	3061	1995	11	1995	11	1066	10	664
gene-QVD17_26091	Tere_MAPKKK80	MEKK	cluster_5	OGG_14	Variable	Tagetes erecta	Asteraceae	CM061492.1	2219727	2225768	-	6042	2112	19	2112	19	3930	18	703
gene-QVD17_29926	Tere_MAPKKK90	MEKK	cluster_5	OGG_14	Variable	Tagetes erecta	Asteraceae	CM061493.1	4940737	4947159	+	6423	2052	17	2052	17	4371	16	683
gene-QVD17_06326	Tere_MAPKKK24	MEKK	cluster_5	OGG_15	Variable	Tagetes erecta	Asteraceae	CM061486.1	56391054	56401207	-	10154	1878	17	1878	17	8276	16	625
gene-QVD17_40794	Tere_MAPKKK105	MEKK	cluster_5	OGG_16	Rare	Tagetes erecta	Asteraceae	CM061496.1	36227328	36238130	+	10803	4170	23	4170	23	6633	22	1389
gene-QVD17_03863	Tere_MAPKKK11	MEKK	cluster_5	OGG_16	Rare	Tagetes erecta	Asteraceae	CM061486.1	39217458	39227304	-	9847	4137	24	4137	24	5710	23	1378
gene-QVD17_40793	Tere_MAPKKK104	MEKK	cluster_5	OGG_16	Rare	Tagetes erecta	Asteraceae	CM061496.1	36220410	36224764	+	4355	834	10	834	10	3521	9	277
gene-QVD17_20627	Tere_MAPKKK69	ZIK	cluster_6	OGG_18	Rare	Tagetes erecta	Asteraceae	CM061490.1	80318550	80323769	+	5220	1422	7	1422	7	3798	6	473
gene-QVD17_01889	Tere_MAPKKK4	ZIK	cluster_6	OGG_19	Conserved	Tagetes erecta	Asteraceae	CM061486.1	26305259	26307654	-	2396	1725	7	1725	7	671	6	574
gene-QVD17_01890	Tere_MAPKKK5	ZIK	cluster_6	OGG_19	Conserved	Tagetes erecta	Asteraceae	CM061486.1	26310710	26313252	-	2543	1638	7	1638	7	905	6	545
gene-QVD17_39830	Tere_MAPKKK103	ZIK	cluster_6	OGG_19	Conserved	Tagetes erecta	Asteraceae	CM061496.1	25813750	25816878	-	3129	1719	7	1719	7	1410	6	572
gene-QVD17_17446	Tere_MAPKKK51	ZIK	cluster_7	OGG_20	Rare	Tagetes erecta	Asteraceae	CM061489.1	59777006	59782178	+	5173	1803	7	1803	7	3370	6	600
gene-QVD17_16876	Tere_MAPKKK49	ZIK	cluster_7	OGG_21	Conserved	Tagetes erecta	Asteraceae	CM061489.1	51971418	51976569	-	5152	1746	7	1746	7	3406	6	581
gene-QVD17_06060	Tere_MAPKKK19	ZIK	cluster_7	OGG_22	Rare	Tagetes erecta	Asteraceae	CM061486.1	54474408	54475769	-	1362	876	3	876	3	486	2	291
gene-QVD17_19307	Tere_MAPKKK63	ZIK	cluster_7	OGG_23	Variable	Tagetes erecta	Asteraceae	CM061490.1	15082761	15085444	-	2684	1011	4	1011	4	1673	3	336
gene-QVD17_14332	Tere_MAPKKK41	ZIK	cluster_7	OGG_23	Variable	Tagetes erecta	Asteraceae	CM061488.1	80580613	80581583	+	971	882	2	882	2	89	1	293
gene-QVD17_01526	Tere_MAPKKK3	ZIK	cluster_7	OGG_24	Variable	Tagetes erecta	Asteraceae	CM061486.1	23958549	23964736	+	6188	1833	10	1833	10	4355	9	610
gene-QVD17_38820	Tere_MAPKKK102	ZIK	cluster_7	OGG_24	Variable	Tagetes erecta	Asteraceae	CM061496.1	5031011	5034753	+	3743	1671	8	1671	8	2072	7	556
gene-QVD17_28424	Tere_MAPKKK87	ZIK	cluster_7	OGG_25	Conserved	Tagetes erecta	Asteraceae	CM061492.1	19799480	19802529	+	3050	1767	7	1767	7	1283	6	588
gene-QVD17_00314	Tere_MAPKKK1	ZIK	cluster_7	OGG_25	Conserved	Tagetes erecta	Asteraceae	CM061486.1	13490137	13493634	+	3498	1887	7	1887	7	1611	6	628
gene-QVD17_41642	Tere_MAPKKK107	Raf	cluster_8	OGG_26	Conserved	Tagetes erecta	Asteraceae	CM061497.1	22036340	22045401	+	9062	2652	13	2652	13	6410	12	883
gene-QVD17_09419	Tere_MAPKKK27	Raf	cluster_8	OGG_27	Variable	Tagetes erecta	Asteraceae	CM061487.1	91322486	91331930	-	9445	2937	14	2937	14	6508	13	978
gene-QVD17_18017	Tere_MAPKKK54	Raf	cluster_8	OGG_30	Variable	Tagetes erecta	Asteraceae	CM061490.1	1761785	1766064	-	4280	2205	16	2205	16	2075	15	734
gene-QVD17_14695	Tere_MAPKKK44	Raf	cluster_8	OGG_32	Conserved	Tagetes erecta	Asteraceae	CM061489.1	796662	802304	+	5643	2211	15	2211	15	3432	14	736
gene-QVD17_02115	Tere_MAPKKK6	Raf	cluster_8	OGG_33	Variable	Tagetes erecta	Asteraceae	CM061486.1	27867090	27874404	-	7315	2316	13	2316	13	4999	12	771
gene-QVD17_14623	Tere_MAPKKK43	Raf	cluster_8	OGG_33	Variable	Tagetes erecta	Asteraceae	CM061489.1	142118	144996	+	2879	1689	12	1689	12	1190	11	562
gene-QVD17_19872	Tere_MAPKKK64	Raf	cluster_8	OGG_33	Variable	Tagetes erecta	Asteraceae	CM061490.1	68495609	68498975	-	3367	1362	9	1362	9	2005	8	453
gene-QVD17_19880	Tere_MAPKKK65	Raf	cluster_8	OGG_33	Variable	Tagetes erecta	Asteraceae	CM061490.1	68615198	68618398	-	3201	1671	13	1671	13	1530	12	556
gene-QVD17_27531	Tere_MAPKKK86	Raf	cluster_9	OGG_35	Conserved	Tagetes erecta	Asteraceae	CM061492.1	11629158	11633855	+	4698	2583	8	2583	8	2115	7	860
gene-QVD17_05925	Tere_MAPKKK18	Raf	cluster_9	OGG_38	Variable	Tagetes erecta	Asteraceae	CM061486.1	53425533	53432124	+	6592	3075	8	3075	8	3517	7	1024
gene-QVD17_20546	Tere_MAPKKK68	Raf	cluster_10	OGG_40	Conserved	Tagetes erecta	Asteraceae	CM061490.1	79549126	79557840	+	8715	1242	12	1242	12	7473	11	413
gene-QVD17_03519	Tere_MAPKKK10	Raf	cluster_10	OGG_41	Variable	Tagetes erecta	Asteraceae	CM061486.1	37187843	37192360	+	4518	1275	11	1275	11	3243	10	424
gene-QVD17_31741	Tere_MAPKKK92	Raf	cluster_10	OGG_41	Variable	Tagetes erecta	Asteraceae	CM061493.1	62248778	62251874	-	3097	1293	11	1293	11	1804	10	430
gene-QVD17_21930	Tere_MAPKKK74	Raf	cluster_10	OGG_42	Variable	Tagetes erecta	Asteraceae	CM061491.1	4265930	4268761	-	2832	1377	12	1377	12	1455	11	458
gene-QVD17_20195	Tere_MAPKKK67	Raf	cluster_10	OGG_42	Variable	Tagetes erecta	Asteraceae	CM061490.1	75439688	75445020	+	5333	1368	11	1368	11	3965	10	455
gene-QVD17_15087	Tere_MAPKKK45	Raf	cluster_10	OGG_43	Rare	Tagetes erecta	Asteraceae	CM061489.1	3763627	3769201	-	5575	1416	12	1416	12	4159	11	471
gene-QVD17_35386	Tere_MAPKKK96	Raf	cluster_10	OGG_43	Rare	Tagetes erecta	Asteraceae	CM061494.1	30047102	30052706	+	5605	1425	12	1425	12	4180	11	474
gene-QVD17_12908	Tere_MAPKKK39	Raf	cluster_10	OGG_44	Variable	Tagetes erecta	Asteraceae	CM061488.1	69694008	69696546	-	2539	1191	5	1191	5	1348	4	396
gene-QVD17_34649	Tere_MAPKKK95	Raf	cluster_10	OGG_45	Rare	Tagetes erecta	Asteraceae	CM061494.1	17722698	17732600	-	9903	2103	13	2103	13	7800	12	700
gene-QVD17_00323	Tere_MAPKKK2	Raf	cluster_11	OGG_46	Variable	Tagetes erecta	Asteraceae	CM061486.1	13591346	13594128	+	2783	1794	3	1794	3	989	2	597
gene-QVD17_38446	Tere_MAPKKK100	Raf	cluster_12	OGG_47	Variable	Tagetes erecta	Asteraceae	CM061496.1	1760103	1769152	+	9050	1629	16	1629	16	7421	15	542
gene-QVD17_28522	Tere_MAPKKK88	Raf	cluster_12	OGG_48	Conserved	Tagetes erecta	Asteraceae	CM061492.1	21679513	21685680	+	6168	1743	16	1743	16	4425	15	580
gene-QVD17_07810	Tere_MAPKKK26	Raf	cluster_12	OGG_49	Conserved	Tagetes erecta	Asteraceae	CM061487.1	1574785	1582288	-	7504	1701	16	1701	16	5803	15	566
gene-QVD17_18840	Tere_MAPKKK60	Raf	cluster_12	OGG_50	Conserved	Tagetes erecta	Asteraceae	CM061490.1	9216336	9222459	-	6124	1716	16	1716	16	4408	15	571
gene-QVD17_18842	Tere_MAPKKK61	Raf	cluster_12	OGG_50	Conserved	Tagetes erecta	Asteraceae	CM061490.1	9252959	9259082	-	6124	1716	16	1716	16	4408	15	571
gene-QVD17_05043	Tere_MAPKKK14	Raf	cluster_12	OGG_50	Conserved	Tagetes erecta	Asteraceae	CM061486.1	47168685	47174803	+	6119	1737	16	1737	16	4382	15	578
gene-QVD17_18310	Tere_MAPKKK55	Raf	cluster_13	OGG_51	Rare	Tagetes erecta	Asteraceae	CM061490.1	4085182	4087335	+	2154	987	6	987	6	1167	5	328
gene-QVD17_24933	Tere_MAPKKK76	Raf	cluster_13	OGG_51	Rare	Tagetes erecta	Asteraceae	CM061491.1	55573852	55575820	+	1969	978	6	978	6	991	5	325
gene-QVD17_18311	Tere_MAPKKK56	Raf	cluster_13	OGG_51	Rare	Tagetes erecta	Asteraceae	CM061490.1	4091583	4093461	+	1879	966	6	966	6	913	5	321
gene-QVD17_18315	Tere_MAPKKK58	Raf	cluster_13	OGG_51	Rare	Tagetes erecta	Asteraceae	CM061490.1	4110032	4111919	-	1888	972	6	972	6	916	5	323
gene-QVD17_20694	Tere_MAPKKK70	Raf	cluster_13	OGG_51	Rare	Tagetes erecta	Asteraceae	CM061490.1	80842524	80845106	-	2583	978	6	978	6	1605	5	325
gene-QVD17_20699	Tere_MAPKKK72	Raf	cluster_13	OGG_51	Rare	Tagetes erecta	Asteraceae	CM061490.1	80874265	80877155	-	2891	993	6	993	6	1898	5	330
gene-QVD17_20697	Tere_MAPKKK71	Raf	cluster_13	OGG_51	Rare	Tagetes erecta	Asteraceae	CM061490.1	80854919	80857680	-	2762	951	7	951	7	1811	6	316
gene-QVD17_18313	Tere_MAPKKK57	Raf	cluster_13	OGG_51	Rare	Tagetes erecta	Asteraceae	CM061490.1	4099575	4101062	+	1488	879	6	879	6	609	5	292
gene-QVD17_25390	Tere_MAPKKK78	Raf	cluster_13	OGG_52	Conserved	Tagetes erecta	Asteraceae	CM061491.1	59883286	59886507	-	3222	1152	6	1152	6	2070	5	383
gene-QVD17_02474	Tere_MAPKKK7	Raf	cluster_13	OGG_52	Conserved	Tagetes erecta	Asteraceae	CM061486.1	30269202	30272597	-	3396	1128	6	1128	6	2268	5	375
gene-QVD17_16316	Tere_MAPKKK47	Raf	cluster_13	OGG_52	Conserved	Tagetes erecta	Asteraceae	CM061489.1	14920964	14925516	-	4553	1284	6	1284	6	3269	5	427
gene-QVD17_09685	Tere_MAPKKK29	Raf	cluster_13	OGG_53	Rare	Tagetes erecta	Asteraceae	CM061487.1	93720307	93725461	+	5155	1221	6	1221	6	3934	5	406
gene-QVD17_12613	Tere_MAPKKK37	Raf	cluster_13	OGG_54	Variable	Tagetes erecta	Asteraceae	CM061488.1	65542351	65544669	-	2319	1302	6	1302	6	1017	5	433
gene-QVD17_17154	Tere_MAPKKK50	Raf	cluster_13	OGG_55	Variable	Tagetes erecta	Asteraceae	CM061489.1	56121117	56124648	-	3532	1194	6	1194	6	2338	5	397
gene-QVD17_15346	Tere_MAPKKK46	Raf	cluster_13	OGG_55	Variable	Tagetes erecta	Asteraceae	CM061489.1	5524952	5528574	+	3623	1200	6	1200	6	2423	5	399
gene-QVD17_26187	Tere_MAPKKK81	Raf	cluster_14	OGG_58	Variable	Tagetes erecta	Asteraceae	CM061492.1	2807533	2809137	-	1605	1239	2	1239	2	366	1	412
gene-QVD17_29828	Tere_MAPKKK89	Raf	cluster_14	OGG_58	Variable	Tagetes erecta	Asteraceae	CM061493.1	3622059	3624270	+	2212	1212	2	1212	2	1000	1	403
gene-QVD17_17848	Tere_MAPKKK53	Raf	cluster_14	OGG_59	Conserved	Tagetes erecta	Asteraceae	CM061490.1	449360	450737	+	1378	1170	3	1170	3	208	2	389
gene-QVD17_10727	Tere_MAPKKK33	Raf	cluster_14	OGG_60	Conserved	Tagetes erecta	Asteraceae	CM061487.1	101884918	101887124	+	2207	1068	3	1068	3	1139	2	355
gene-QVD17_25394	Tere_MAPKKK79	Raf	cluster_14	OGG_60	Conserved	Tagetes erecta	Asteraceae	CM061491.1	59904994	59906933	+	1940	1074	3	1074	3	866	2	357
gene-QVD17_16327	Tere_MAPKKK48	Raf	cluster_14	OGG_60	Conserved	Tagetes erecta	Asteraceae	CM061489.1	15120540	15123268	+	2729	1071	3	1071	3	1658	2	356
gene-QVD17_21324	Tere_MAPKKK73	Raf	cluster_14	OGG_61	Variable	Tagetes erecta	Asteraceae	CM061491.1	109221	110525	+	1305	1092	3	1092	3	213	2	363
gene-QVD17_20061	Tere_MAPKKK66	Raf	cluster_14	OGG_61	Variable	Tagetes erecta	Asteraceae	CM061490.1	73397121	73399337	-	2217	1497	3	1497	3	720	2	498
gene-QVD17_33449	Tere_MAPKKK93	Raf	cluster_14	OGG_61	Variable	Tagetes erecta	Asteraceae	CM061494.1	7249590	7251472	-	1883	1488	3	1488	3	395	2	495
gene-QVD17_02957	Tere_MAPKKK9	Raf	cluster_14	OGG_62	Variable	Tagetes erecta	Asteraceae	CM061486.1	33340682	33344074	+	3393	1188	6	1188	6	2205	5	395
gene-QVD17_04623	Tere_MAPKKK13	Raf	cluster_14	OGG_63	Conserved	Tagetes erecta	Asteraceae	CM061486.1	44065173	44067790	-	2618	1056	6	1056	6	1562	5	351
gene-QVD17_10770	Tere_MAPKKK34	Raf	cluster_14	OGG_64	Variable	Tagetes erecta	Asteraceae	CM061487.1	102182825	102185990	+	3166	1230	8	1230	8	1936	7	409
gene-QVD17_09630	Tere_MAPKKK28	Raf	cluster_14	OGG_63	Conserved	Tagetes erecta	Asteraceae	CM061487.1	93206835	93209157	-	2323	1053	6	1053	6	1270	5	350
gene-QVD17_36621	Tere_MAPKKK97	Raf	cluster_14	OGG_63	Conserved	Tagetes erecta	Asteraceae	CM061495.1	7528963	7531292	-	2330	1071	6	1071	6	1259	5	356
gene-LXL04_013538	Tkok_MAPKKK19	MEKK	cluster_1	OGG_1	Variable	Taraxacum kok-saghyz	Asteraceae	3	31160145	31162604	+	2460	1176	2	1176	2	1284	1	391
gene-LXL04_024342	Tkok_MAPKKK40	MEKK	cluster_1	OGG_1	Variable	Taraxacum kok-saghyz	Asteraceae	5	87809389	87810399	+	1011	1011	1	1011	1	0	0	336
gene-LXL04_009230	Tkok_MAPKKK11	MEKK	cluster_1	OGG_2	Variable	Taraxacum kok-saghyz	Asteraceae	2	121024662	121025912	+	1251	1251	1	1251	1	0	0	416
gene-LXL04_009231	Tkok_MAPKKK12	MEKK	cluster_1	OGG_2	Variable	Taraxacum kok-saghyz	Asteraceae	2	121045750	121047009	-	1260	1260	1	1260	1	0	0	419
gene-LXL04_037366	Tkok_MAPKKK71	MEKK	cluster_2	OGG_3	Variable	Taraxacum kok-saghyz	Asteraceae	9	8250989	8252275	-	1287	1287	1	1287	1	0	0	428
gene-LXL04_016255	Tkok_MAPKKK24	MEKK	cluster_2	OGG_3	Variable	Taraxacum kok-saghyz	Asteraceae	3	116673242	116677075	+	3834	1281	5	1281	5	2553	4	426
gene-LXL04_038177	Tkok_MAPKKK72	MEKK	cluster_2	OGG_4	Variable	Taraxacum kok-saghyz	Asteraceae	9	33043639	33044772	-	1134	1134	1	1134	1	0	0	377
gene-LXL04_036580	Tkok_MAPKKK68	MEKK	cluster_3	OGG_5	Variable	Taraxacum kok-saghyz	Asteraceae	8	44926480	44928092	+	1613	1134	2	1134	2	479	1	377
gene-LXL04_000641	Tkok_MAPKKK2	MEKK	cluster_3	OGG_5	Variable	Taraxacum kok-saghyz	Asteraceae	1	11712353	11713786	+	1434	1434	1	1434	1	0	0	477
gene-LXL04_016983	Tkok_MAPKKK26	MEKK	cluster_4	OGG_6	Rare	Taraxacum kok-saghyz	Asteraceae	3	138387668	138388711	-	1044	1044	1	1044	1	0	0	347
gene-LXL04_016850	Tkok_MAPKKK25	MEKK	cluster_5	OGG_7	Conserved	Taraxacum kok-saghyz	Asteraceae	3	135590252	135592818	+	2567	1854	9	1854	9	713	8	617
gene-LXL04_014649	Tkok_MAPKKK21	MEKK	cluster_5	OGG_9	Variable	Taraxacum kok-saghyz	Asteraceae	3	54347515	54351662	-	4148	2205	11	2205	11	1943	10	734
gene-LXL04_021652	Tkok_MAPKKK36	MEKK	cluster_5	OGG_10	Variable	Taraxacum kok-saghyz	Asteraceae	4	134265625	134271265	-	5641	2547	9	2547	9	3094	8	848
gene-LXL04_024305	Tkok_MAPKKK39	MEKK	cluster_5	OGG_12	Rare	Taraxacum kok-saghyz	Asteraceae	5	86997022	86999629	+	2608	1752	9	1752	9	856	8	583
gene-LXL04_008209	Tkok_MAPKKK10	MEKK	cluster_5	OGG_13	Conserved	Taraxacum kok-saghyz	Asteraceae	2	92345975	92348908	-	2934	2192	11	2151	11	742	10	716
gene-LXL04_003208	Tkok_MAPKKK6	MEKK	cluster_5	OGG_14	Variable	Taraxacum kok-saghyz	Asteraceae	1	70916756	70920642	-	3887	2025	17	2025	17	1862	16	674
gene-LXL04_038975	Tkok_MAPKKK74	MEKK	cluster_5	OGG_15	Variable	Taraxacum kok-saghyz	Asteraceae	9	55275141	55279515	-	4375	2020	18	1941	17	2355	17	646
gene-LXL04_025656	Tkok_MAPKKK44	MEKK	cluster_5	OGG_17	Rare	Taraxacum kok-saghyz	Asteraceae	5	114807326	114822187	-	14862	5670	33	5670	33	9192	32	1889
gene-LXL04_022546	Tkok_MAPKKK37	ZIK	cluster_6	OGG_18	Rare	Taraxacum kok-saghyz	Asteraceae	5	1305526	1307726	-	2201	1662	8	1662	8	539	7	553
gene-LXL04_005729	Tkok_MAPKKK9	ZIK	cluster_6	OGG_19	Conserved	Taraxacum kok-saghyz	Asteraceae	1	172249450	172252351	-	2902	1653	7	1653	7	1249	6	550
gene-LXL04_000704	Tkok_MAPKKK3	ZIK	cluster_7	OGG_20	Rare	Taraxacum kok-saghyz	Asteraceae	1	12955572	12959799	-	4228	1797	7	1797	7	2431	6	598
gene-LXL04_000073	Tkok_MAPKKK1	ZIK	cluster_7	OGG_21	Conserved	Taraxacum kok-saghyz	Asteraceae	1	1644874	1648120	-	3247	1824	7	1824	7	1423	6	607
gene-LXL04_037321	Tkok_MAPKKK70	ZIK	cluster_7	OGG_22	Rare	Taraxacum kok-saghyz	Asteraceae	9	6031911	6032789	-	879	801	2	801	2	78	1	266
gene-LXL04_017627	Tkok_MAPKKK27	ZIK	cluster_7	OGG_23	Variable	Taraxacum kok-saghyz	Asteraceae	3	155520765	155521759	-	995	894	2	894	2	101	1	297
gene-LXL04_030747	Tkok_MAPKKK55	ZIK	cluster_7	OGG_24	Variable	Taraxacum kok-saghyz	Asteraceae	6	121942441	121945181	-	2741	1572	7	1572	7	1169	6	523
gene-LXL04_031887	Tkok_MAPKKK60	ZIK	cluster_7	OGG_24	Variable	Taraxacum kok-saghyz	Asteraceae	7	12680516	12682989	-	2474	1800	8	1800	8	674	7	599
gene-LXL04_039191	Tkok_MAPKKK75	ZIK	cluster_7	OGG_25	Conserved	Taraxacum kok-saghyz	Asteraceae	9	61995519	61998759	+	3241	1956	7	1956	7	1285	6	651
gene-LXL04_020267	Tkok_MAPKKK34	Raf	cluster_8	OGG_26	Conserved	Taraxacum kok-saghyz	Asteraceae	4	62188760	62194831	-	6072	2967	15	2967	15	3105	14	988
gene-LXL04_014946	Tkok_MAPKKK23	Raf	cluster_8	OGG_26	Conserved	Taraxacum kok-saghyz	Asteraceae	3	60137719	60142410	+	4692	2676	13	2676	13	2016	12	891
gene-LXL04_002905	Tkok_MAPKKK5	Raf	cluster_8	OGG_27	Variable	Taraxacum kok-saghyz	Asteraceae	1	60889799	60892019	+	2221	939	10	939	10	1282	9	312
gene-LXL04_012939	Tkok_MAPKKK17	Raf	cluster_8	OGG_27	Variable	Taraxacum kok-saghyz	Asteraceae	3	21305961	21308181	-	2221	855	8	855	8	1366	7	284
gene-LXL04_038293	Tkok_MAPKKK73	Raf	cluster_8	OGG_27	Variable	Taraxacum kok-saghyz	Asteraceae	9	36715123	36717356	-	2234	855	8	855	8	1379	7	284
gene-LXL04_010569	Tkok_MAPKKK15	Raf	cluster_8	OGG_27	Variable	Taraxacum kok-saghyz	Asteraceae	2	149159764	149162058	-	2295	951	11	951	11	1344	10	316
gene-LXL04_028825	Tkok_MAPKKK52	Raf	cluster_8	OGG_28	Rare	Taraxacum kok-saghyz	Asteraceae	6	67397920	67407665	-	9746	4569	18	4569	18	5177	17	1522
gene-LXL04_025974	Tkok_MAPKKK45	Raf	cluster_8	OGG_28	Rare	Taraxacum kok-saghyz	Asteraceae	5	119313116	119317072	+	3957	2418	13	2418	13	1539	12	805
gene-LXL04_020103	Tkok_MAPKKK33	Raf	cluster_8	OGG_29	Rare	Taraxacum kok-saghyz	Asteraceae	4	51706033	51711151	-	5119	2379	16	2379	16	2740	15	792
gene-LXL04_027347	Tkok_MAPKKK47	Raf	cluster_8	OGG_30	Variable	Taraxacum kok-saghyz	Asteraceae	6	14047528	14051015	-	3488	2211	14	2211	14	1277	13	736
gene-LXL04_031102	Tkok_MAPKKK56	Raf	cluster_8	OGG_31	Rare	Taraxacum kok-saghyz	Asteraceae	7	582122	593083	+	10962	2673	16	2673	16	8289	15	890
gene-LXL04_014896	Tkok_MAPKKK22	Raf	cluster_8	OGG_32	Conserved	Taraxacum kok-saghyz	Asteraceae	3	59170067	59176112	-	6046	2625	15	2625	15	3421	14	874
gene-LXL04_032564	Tkok_MAPKKK63	Raf	cluster_8	OGG_32	Conserved	Taraxacum kok-saghyz	Asteraceae	7	25608016	25611319	+	3304	2301	13	2301	13	1003	12	766
gene-LXL04_005410	Tkok_MAPKKK8	Raf	cluster_8	OGG_33	Variable	Taraxacum kok-saghyz	Asteraceae	1	162895560	162899337	+	3778	2325	13	2325	13	1453	12	774
gene-LXL04_032336	Tkok_MAPKKK61	Raf	cluster_8	OGG_33	Variable	Taraxacum kok-saghyz	Asteraceae	7	20861097	20865770	+	4674	1848	13	1746	13	2826	12	581
gene-LXL04_032337	Tkok_MAPKKK62	Raf	cluster_8	OGG_33	Variable	Taraxacum kok-saghyz	Asteraceae	7	20874613	20879992	+	5380	2040	13	2040	13	3340	12	679
gene-LXL04_029642	Tkok_MAPKKK53	Raf	cluster_8	OGG_34	Rare	Taraxacum kok-saghyz	Asteraceae	6	96140440	96145113	-	4674	2034	15	2034	15	2640	14	677
gene-LXL04_028327	Tkok_MAPKKK48	Raf	cluster_9	OGG_35	Conserved	Taraxacum kok-saghyz	Asteraceae	6	37866403	37869734	-	3332	2622	8	2622	8	710	7	873
gene-LXL04_018042	Tkok_MAPKKK29	Raf	cluster_9	OGG_35	Conserved	Taraxacum kok-saghyz	Asteraceae	4	5477761	5481039	+	3279	2724	8	2724	8	555	7	907
gene-LXL04_036789	Tkok_MAPKKK69	Raf	cluster_9	OGG_36	Variable	Taraxacum kok-saghyz	Asteraceae	8	48334007	48337229	-	3223	2532	8	2532	8	691	7	843
gene-LXL04_018692	Tkok_MAPKKK31	Raf	cluster_9	OGG_36	Variable	Taraxacum kok-saghyz	Asteraceae	4	16696757	16701347	+	4591	2793	8	2793	8	1798	7	930
gene-LXL04_014583	Tkok_MAPKKK20	Raf	cluster_9	OGG_37	Rare	Taraxacum kok-saghyz	Asteraceae	3	53027109	53030288	+	3180	2577	8	2577	8	603	7	858
gene-LXL04_033306	Tkok_MAPKKK64	Raf	cluster_9	OGG_37	Rare	Taraxacum kok-saghyz	Asteraceae	7	40538077	40542178	+	4102	2697	9	2697	9	1405	8	898
gene-LXL04_003991	Tkok_MAPKKK7	Raf	cluster_9	OGG_37	Rare	Taraxacum kok-saghyz	Asteraceae	1	121014337	121017581	-	3245	2697	8	2697	8	548	7	898
gene-LXL04_039332	Tkok_MAPKKK76	Raf	cluster_9	OGG_38	Variable	Taraxacum kok-saghyz	Asteraceae	JAJTUU010000010.1	3242489	3246866	-	4378	2910	8	2910	8	1468	7	969
gene-LXL04_039644	Tkok_MAPKKK77	Raf	cluster_9	OGG_38	Variable	Taraxacum kok-saghyz	Asteraceae	JAJTUU010000020.1	480345	484744	-	4400	2907	8	2907	8	1493	7	968
gene-LXL04_018184	Tkok_MAPKKK30	Raf	cluster_9	OGG_39	Rare	Taraxacum kok-saghyz	Asteraceae	4	8187843	8192240	-	4398	3480	7	3480	7	918	6	1159
gene-LXL04_010703	Tkok_MAPKKK16	Raf	cluster_10	OGG_40	Conserved	Taraxacum kok-saghyz	Asteraceae	2	151873388	151885656	-	12269	3603	18	3603	18	8666	17	1200
gene-LXL04_025144	Tkok_MAPKKK42	Raf	cluster_10	OGG_41	Variable	Taraxacum kok-saghyz	Asteraceae	5	106759621	106761956	+	2336	1284	10	1284	10	1052	9	427
gene-LXL04_021096	Tkok_MAPKKK35	Raf	cluster_10	OGG_41	Variable	Taraxacum kok-saghyz	Asteraceae	4	121529411	121532309	+	2899	1296	11	1296	11	1603	10	431
gene-LXL04_033403	Tkok_MAPKKK65	Raf	cluster_10	OGG_43	Rare	Taraxacum kok-saghyz	Asteraceae	7	43015937	43018588	-	2652	1452	12	1452	12	1200	11	483
gene-LXL04_028538	Tkok_MAPKKK50	Raf	cluster_10	OGG_44	Variable	Taraxacum kok-saghyz	Asteraceae	6	44811641	44814843	-	3203	1680	7	1680	7	1523	6	559
gene-LXL04_031243	Tkok_MAPKKK57	Raf	cluster_12	OGG_47	Variable	Taraxacum kok-saghyz	Asteraceae	7	3062258	3065672	+	3415	1734	15	1734	15	1681	14	577
gene-LXL04_029984	Tkok_MAPKKK54	Raf	cluster_12	OGG_47	Variable	Taraxacum kok-saghyz	Asteraceae	6	104971099	104976970	-	5872	2049	16	2049	16	3823	15	682
gene-LXL04_009685	Tkok_MAPKKK14	Raf	cluster_12	OGG_48	Conserved	Taraxacum kok-saghyz	Asteraceae	2	131234030	131239436	+	5407	1737	16	1737	16	3670	15	578
gene-LXL04_019615	Tkok_MAPKKK32	Raf	cluster_12	OGG_48	Conserved	Taraxacum kok-saghyz	Asteraceae	4	35379983	35385386	+	5404	1659	16	1659	16	3745	15	552
gene-LXL04_035678	Tkok_MAPKKK66	Raf	cluster_12	OGG_49	Conserved	Taraxacum kok-saghyz	Asteraceae	8	26906694	26910792	+	4099	1725	17	1725	17	2374	16	574
gene-LXL04_024699	Tkok_MAPKKK41	Raf	cluster_12	OGG_50	Conserved	Taraxacum kok-saghyz	Asteraceae	5	96896770	96901487	+	4718	1731	16	1731	16	2987	15	576
gene-LXL04_025263	Tkok_MAPKKK43	Raf	cluster_13	OGG_51	Rare	Taraxacum kok-saghyz	Asteraceae	5	108903224	108904775	+	1552	1023	6	1023	6	529	5	340
gene-LXL04_035723	Tkok_MAPKKK67	Raf	cluster_13	OGG_51	Rare	Taraxacum kok-saghyz	Asteraceae	8	27693546	27695024	-	1479	1032	5	1032	5	447	4	343
gene-LXL04_009557	Tkok_MAPKKK13	Raf	cluster_13	OGG_52	Conserved	Taraxacum kok-saghyz	Asteraceae	2	128948098	128950466	+	2369	1268	6	1209	6	1101	5	402
gene-LXL04_031849	Tkok_MAPKKK58	Raf	cluster_13	OGG_52	Conserved	Taraxacum kok-saghyz	Asteraceae	7	12199864	12203556	-	3693	1158	6	1158	6	2535	5	385
gene-LXL04_028593	Tkok_MAPKKK51	Raf	cluster_13	OGG_54	Variable	Taraxacum kok-saghyz	Asteraceae	6	47018524	47020560	+	2037	1164	6	1164	6	873	5	387
gene-LXL04_001027	Tkok_MAPKKK4	Raf	cluster_13	OGG_55	Variable	Taraxacum kok-saghyz	Asteraceae	1	18724138	18728302	+	4165	1230	6	1230	6	2935	5	409
gene-LXL04_028478	Tkok_MAPKKK49	Raf	cluster_14	OGG_58	Variable	Taraxacum kok-saghyz	Asteraceae	6	43197370	43198772	+	1403	1221	2	1221	2	182	1	406
gene-LXL04_017935	Tkok_MAPKKK28	Raf	cluster_14	OGG_57	Rare	Taraxacum kok-saghyz	Asteraceae	4	3946666	3947985	-	1320	1251	2	1251	2	69	1	416
gene-LXL04_027015	Tkok_MAPKKK46	Raf	cluster_14	OGG_59	Conserved	Taraxacum kok-saghyz	Asteraceae	6	7028045	7030070	+	2026	1125	3	1125	3	901	2	374
gene-LXL04_031855	Tkok_MAPKKK59	Raf	cluster_14	OGG_60	Conserved	Taraxacum kok-saghyz	Asteraceae	7	12250046	12252682	+	2637	1080	3	1080	3	1557	2	359
gene-LXL04_023915	Tkok_MAPKKK38	Raf	cluster_14	OGG_63	Conserved	Taraxacum kok-saghyz	Asteraceae	5	74130693	74132771	-	2079	1047	6	1047	6	1032	5	348
gene-LXL04_013265	Tkok_MAPKKK18	Raf	cluster_14	OGG_63	Conserved	Taraxacum kok-saghyz	Asteraceae	3	26745216	26746774	-	1559	1074	6	1074	6	485	5	357

## Sheet: TableS4
Supplementary Table S4. The Count and ratio of gene duplication types across ten Asteraceae species.
Genome	Origin_ID	Loc	Dup_type	Group
Arctium lappa	gene-L6452_00084	Alap-Chr01:1121973	WGD	MEKK
Arctium lappa	gene-L6452_00085	Alap-Chr01:1134512	Tandem	MEKK
Arctium lappa	gene-L6452_00106	Alap-Chr01:1428634	Singletons	Raf
Arctium lappa	gene-L6452_00650	Alap-Chr01:13913776	Transposed	Raf
Arctium lappa	gene-L6452_00673	Alap-Chr01:14427822	Transposed	ZIK
Arctium lappa	gene-L6452_00786	Alap-Chr01:18463426	WGD	MEKK
Arctium lappa	gene-L6452_01427	Alap-Chr01:43164640	WGD	MEKK
Arctium lappa	gene-L6452_01428	Alap-Chr01:43213189	Tandem	MEKK
Arctium lappa	gene-L6452_01431	Alap-Chr01:43332690	Proximal	MEKK
Arctium lappa	gene-L6452_01782	Alap-Chr01:62263746	Transposed	MEKK
Arctium lappa	gene-L6452_01956	Alap-Chr01:76910361	Transposed	Raf
Arctium lappa	gene-L6452_01968	Alap-Chr01:77661105	Transposed	ZIK
Arctium lappa	gene-L6452_02952	Alap-Chr01:139196861	Dispersed	Raf
Arctium lappa	gene-L6452_03212	Alap-Chr01:149653688	Dispersed	Raf
Arctium lappa	gene-L6452_03349	Alap-Chr01:154724019	WGD	Raf
Arctium lappa	gene-L6452_04098	Alap-Chr01:174532870	Singletons	Raf
Arctium lappa	gene-L6452_04774	Alap-Chr02:5312904	Transposed	Raf
Arctium lappa	gene-L6452_06199	Alap-Chr02:84453166	Transposed	MEKK
Arctium lappa	gene-L6452_06560	Alap-Chr02:112200145	Transposed	MEKK
Arctium lappa	gene-L6452_07151	Alap-Chr02:137787059	WGD	Raf
Arctium lappa	gene-L6452_07153	Alap-Chr02:138220210	WGD	Raf
Arctium lappa	gene-L6452_07239	Alap-Chr02:141561026	WGD	Raf
Arctium lappa	gene-L6452_07493	Alap-Chr02:148729378	Proximal	MEKK
Arctium lappa	gene-L6452_07507	Alap-Chr02:148952862	Proximal	MEKK
Arctium lappa	gene-L6452_08596	Alap-Chr03:20072106	Transposed	Raf
Arctium lappa	gene-L6452_08758	Alap-Chr03:26276727	Singletons	Raf
Arctium lappa	gene-L6452_09214	Alap-Chr03:54630068	Transposed	MEKK
Arctium lappa	gene-L6452_09302	Alap-Chr03:60179899	Transposed	Raf
Arctium lappa	gene-L6452_10639	Alap-Chr03:102836395	WGD	MEKK
Arctium lappa	gene-L6452_10967	Alap-Chr03:108215081	WGD	Raf
Arctium lappa	gene-L6452_13121	Alap-Chr04:6591795	WGD	Raf
Arctium lappa	gene-L6452_14811	Alap-Chr04:52691562	Transposed	MEKK
Arctium lappa	gene-L6452_15236	Alap-Chr04:83721101	Transposed	Raf
Arctium lappa	gene-L6452_15478	Alap-Chr04:98143938	Transposed	Raf
Arctium lappa	gene-L6452_15964	Alap-Chr04:114427237	WGD	Raf
Arctium lappa	gene-L6452_16254	Alap-Chr05:3859733	Singletons	MEKK
Arctium lappa	gene-L6452_16409	Alap-Chr05:6596902	Singletons	ZIK
Arctium lappa	gene-L6452_16760	Alap-Chr05:13863933	WGD	Raf
Arctium lappa	gene-L6452_16761	Alap-Chr05:13874232	Tandem	Raf
Arctium lappa	gene-L6452_17176	Alap-Chr05:22038542	Transposed	MEKK
Arctium lappa	gene-L6452_17668	Alap-Chr05:36766645	Transposed	Raf
Arctium lappa	gene-L6452_17871	Alap-Chr05:45008503	WGD	Raf
Arctium lappa	gene-L6452_19121	Alap-Chr06:20118938	WGD	Raf
Arctium lappa	gene-L6452_19813	Alap-Chr06:59503771	Transposed	Raf
Arctium lappa	gene-L6452_19999	Alap-Chr06:67414795	WGD	Raf
Arctium lappa	gene-L6452_20346	Alap-Chr06:76887776	Transposed	Raf
Arctium lappa	gene-L6452_20462	Alap-Chr06:79731847	Transposed	ZIK
Arctium lappa	gene-L6452_22206	Alap-Chr07:36857570	WGD	Raf
Arctium lappa	gene-L6452_22418	Alap-Chr07:55221854	Singletons	MEKK
Arctium lappa	gene-L6452_27199	Alap-Chr09:23502272	Transposed	Raf
Arctium lappa	gene-L6452_27227	Alap-Chr09:24373421	Transposed	Raf
Arctium lappa	gene-L6452_27628	Alap-Chr09:44914315	Transposed	MEKK
Arctium lappa	gene-L6452_27721	Alap-Chr09:50113927	WGD	MEKK
Arctium lappa	gene-L6452_28303	Alap-Chr09:77479714	WGD	MEKK
Arctium lappa	gene-L6452_28751	Alap-Chr09:86827853	WGD	MEKK
Arctium lappa	gene-L6452_28912	Alap-Chr09:89023593	Transposed	Raf
Arctium lappa	gene-L6452_29189	Alap-Chr10:4558492	Singletons	Raf
Arctium lappa	gene-L6452_30834	Alap-Chr10:50936161	WGD	Raf
Arctium lappa	gene-L6452_31044	Alap-Chr10:70603934	Transposed	Raf
Arctium lappa	gene-L6452_31563	Alap-Chr11:4462854	Transposed	Raf
Arctium lappa	gene-L6452_32403	Alap-Chr11:32708432	WGD	Raf
Arctium lappa	gene-L6452_33709	Alap-Chr12:6100252	WGD	ZIK
Arctium lappa	gene-L6452_33747	Alap-Chr12:6675439	WGD	Raf
Arctium lappa	gene-L6452_33754	Alap-Chr12:6990079	WGD	Raf
Arctium lappa	gene-L6452_35050	Alap-Chr12:70565195	Transposed	Raf
Arctium lappa	gene-L6452_35237	Alap-Chr13:891682	Singletons	Raf
Arctium lappa	gene-L6452_35577	Alap-Chr13:9023065	Transposed	Raf
Arctium lappa	gene-L6452_35635	Alap-Chr13:10701642	WGD	Raf
Arctium lappa	gene-L6452_36994	Alap-Chr14:10338182	Singletons	Raf
Arctium lappa	gene-L6452_37241	Alap-Chr14:27203097	Transposed	Raf
Arctium lappa	gene-L6452_37806	Alap-Chr14:56970349	WGD	MEKK
Arctium lappa	gene-L6452_38028	Alap-Chr14:62197061	Singletons	Raf
Arctium lappa	gene-L6452_38193	Alap-Chr14:65674225	Singletons	Raf
Arctium lappa	gene-L6452_38717	Alap-Chr15:16180855	Transposed	Raf
Arctium lappa	gene-L6452_39680	Alap-Chr15:62152821	WGD	ZIK
Arctium lappa	gene-L6452_39947	Alap-Chr15:67789250	WGD	MEKK
Arctium lappa	gene-L6452_41234	Alap-Chr16:56014206	WGD	MEKK
Arctium lappa	gene-L6452_41653	Alap-Chr16:65378839	Singletons	Raf
Arctium lappa	gene-L6452_41717	Alap-Chr16:66386040	WGD	Raf
Arctium lappa	gene-L6452_41879	Alap-Chr17:2164450	Transposed	ZIK
Arctium lappa	gene-L6452_42831	Alap-Chr17:47505267	WGD	MEKK
Arctium lappa	gene-L6452_42881	Alap-Chr17:48950131	Singletons	ZIK
Arctium lappa	gene-L6452_43211	Alap-Chr17:58696674	Singletons	Raf
Arctium lappa	gene-L6452_43949	Alap-Chr18:39372986	Singletons	Raf
Arctium lappa	gene-L6452_44352	Alap-Chr18:53471747	Singletons	MEKK
Arctium lappa	gene-L6452_44623	Alap-Chr18:59192725	WGD	Raf
Centaurea solstitialis	gene-OSB04_000662	Csol-Chr01:9710279	Singletons	Raf
Centaurea solstitialis	gene-OSB04_001064	Csol-Chr01:21072796	Dispersed	Raf
Centaurea solstitialis	gene-OSB04_002127	Csol-Chr01:43430592	WGD	Raf
Centaurea solstitialis	gene-OSB04_002295	Csol-Chr01:56476122	Transposed	Raf
Centaurea solstitialis	gene-OSB04_002762	Csol-Chr01:73182361	Transposed	Raf
Centaurea solstitialis	gene-OSB04_002978	Csol-Chr01:80288963	Transposed	Raf
Centaurea solstitialis	gene-OSB04_003545	Csol-Chr01:90043994	Tandem	MEKK
Centaurea solstitialis	gene-OSB04_003549	Csol-Chr01:90056103	Tandem	MEKK
Centaurea solstitialis	gene-OSB04_003988	Csol-Chr01:93161012	Transposed	MEKK
Centaurea solstitialis	gene-OSB04_004175	Csol-Chr01:106769374	Dispersed	Raf
Centaurea solstitialis	gene-OSB04_004786	Csol-Chr02:4753621	Transposed	Raf
Centaurea solstitialis	gene-OSB04_004930	Csol-Chr02:4911356	Tandem	Raf
Centaurea solstitialis	gene-OSB04_004934	Csol-Chr02:4921927	Tandem	Raf
Centaurea solstitialis	gene-OSB04_005595	Csol-Chr02:19390193	Transposed	Raf
Centaurea solstitialis	gene-OSB04_005791	Csol-Chr02:25044208	Singletons	Raf
Centaurea solstitialis	gene-OSB04_007872	Csol-Chr02:81047677	Dispersed	Raf
Centaurea solstitialis	gene-OSB04_008284	Csol-Chr02:91724897	Transposed	Raf
Centaurea solstitialis	gene-OSB04_008363	Csol-Chr02:93576909	WGD	Raf
Centaurea solstitialis	gene-OSB04_008435	Csol-Chr02:97028240	Transposed	Raf
Centaurea solstitialis	gene-OSB04_010466	Csol-Chr03:18951679	Dispersed	ZIK
Centaurea solstitialis	gene-OSB04_011002	Csol-Chr03:29816779	Transposed	Raf
Centaurea solstitialis	gene-OSB04_011084	Csol-Chr03:29367320	Transposed	Raf
Centaurea solstitialis	gene-OSB04_011483	Csol-Chr03:46432749	Transposed	ZIK
Centaurea solstitialis	gene-OSB04_011511	Csol-Chr03:46380136	Transposed	Raf
Centaurea solstitialis	gene-OSB04_012207	Csol-Chr03:65221284	Tandem	Raf
Centaurea solstitialis	gene-OSB04_012220	Csol-Chr03:66257286	Transposed	Raf
Centaurea solstitialis	gene-OSB04_013785	Csol-Chr03:103772900	WGD	Raf
Centaurea solstitialis	gene-OSB04_013982	Csol-Chr03:106620683	Tandem	Raf
Centaurea solstitialis	gene-OSB04_013984	Csol-Chr03:106570883	Tandem	Raf
Centaurea solstitialis	gene-OSB04_013985	Csol-Chr03:106563955	Proximal	Raf
Centaurea solstitialis	gene-OSB04_014425	Csol-Chr04:660669	Transposed	Raf
Centaurea solstitialis	gene-OSB04_014554	Csol-Chr04:8453159	Transposed	Raf
Centaurea solstitialis	gene-OSB04_014729	Csol-Chr04:10294040	Singletons	Raf
Centaurea solstitialis	gene-OSB04_014759	Csol-Chr04:11606595	Singletons	Raf
Centaurea solstitialis	gene-OSB04_016261	Csol-Chr04:41744211	Dispersed	MEKK
Centaurea solstitialis	gene-OSB04_016839	Csol-Chr04:56249027	Tandem	Raf
Centaurea solstitialis	gene-OSB04_016840	Csol-Chr04:56242560	Tandem	Raf
Centaurea solstitialis	gene-OSB04_017111	Csol-Chr04:66508156	WGD	MEKK
Centaurea solstitialis	gene-OSB04_017246	Csol-Chr04:65956761	WGD	MEKK
Centaurea solstitialis	gene-OSB04_021690	Csol-Chr05:67064952	Singletons	Raf
Centaurea solstitialis	gene-OSB04_021883	Csol-Chr05:72440420	Dispersed	MEKK
Centaurea solstitialis	gene-OSB04_022013	Csol-Chr05:75929578	Singletons	Raf
Centaurea solstitialis	gene-OSB04_022361	Csol-Chr05:80311883	Singletons	MEKK
Centaurea solstitialis	gene-OSB04_022735	Csol-Chr06:1325632	Singletons	Raf
Centaurea solstitialis	gene-OSB04_022782	Csol-Chr06:1887471	Transposed	MEKK
Centaurea solstitialis	gene-OSB04_023039	Csol-Chr06:547808	Transposed	ZIK
Centaurea solstitialis	gene-OSB04_023118	Csol-Chr06:8654762	Singletons	ZIK
Centaurea solstitialis	gene-OSB04_024796	Csol-Chr06:56187633	Singletons	Raf
Centaurea solstitialis	gene-OSB04_025507	Csol-Chr06:72351739	Transposed	Raf
Centaurea solstitialis	gene-OSB04_025755	Csol-Chr06:79282728	Transposed	Raf
Centaurea solstitialis	gene-OSB04_026805	Csol-Chr07:10565300	Dispersed	Raf
Centaurea solstitialis	gene-OSB04_028087	Csol-Chr07:37667898	Dispersed	Raf
Centaurea solstitialis	gene-OSB04_028240	Csol-Chr07:41655055	Transposed	MEKK
Centaurea solstitialis	gene-OSB04_029111	Csol-Chr07:66858441	Transposed	Raf
Centaurea solstitialis	gene-OSB04_029214	Csol-Chr07:70272394	WGD	Raf
Centaurea solstitialis	gene-OSB04_029640	Csol-Chr08:730702	Tandem	MEKK
Centaurea solstitialis	gene-OSB04_030126	Csol-Chr08:7938614	Tandem	Raf
Centaurea solstitialis	gene-OSB04_031163	Csol-Chr08:26440480	Singletons	MEKK
Centaurea solstitialis	gene-OSB04_031593	Csol-Chr08:36341950	Transposed	MEKK
Centaurea solstitialis	gene-OSB04_un001541	Csol-Scaffold_320:18611	Transposed	Raf
Cichorium intybus	gene-L2E82_00182	Cint-Chr01:3457985	Singletons	Raf
Cichorium intybus	gene-L2E82_01386	Cint-Chr01:22977338	Transposed	ZIK
Cichorium intybus	gene-L2E82_01747	Cint-Chr01:27830403	WGD	MEKK
Cichorium intybus	gene-L2E82_06110	Cint-Chr01:147351470	WGD	Raf
Cichorium intybus	gene-L2E82_06549	Cint-Chr01:156643390	WGD	ZIK
Cichorium intybus	gene-L2E82_10200	Cint-Chr02:90189792	Transposed	Raf
Cichorium intybus	gene-L2E82_10436	Cint-Chr02:99534277	Transposed	Raf
Cichorium intybus	gene-L2E82_10999	Cint-Chr02:118099442	WGD	Raf
Cichorium intybus	gene-L2E82_11181	Cint-Chr02:121844411	Transposed	Raf
Cichorium intybus	gene-L2E82_11373	Cint-Chr02:127854144	Dispersed	Raf
Cichorium intybus	gene-L2E82_12011	Cint-Chr02:141449782	Transposed	Raf
Cichorium intybus	gene-L2E82_12226	Cint-Chr02:145369049	WGD	Raf
Cichorium intybus	gene-L2E82_12355	Cint-Chr02:147563535	Transposed	Raf
Cichorium intybus	gene-L2E82_12966	Cint-Chr02:155460022	Singletons	Raf
Cichorium intybus	gene-L2E82_13747	Cint-Chr03:7657156	Transposed	ZIK
Cichorium intybus	gene-L2E82_14338	Cint-Chr03:16775171	WGD	ZIK
Cichorium intybus	gene-L2E82_14456	Cint-Chr03:18981938	Transposed	Raf
Cichorium intybus	gene-L2E82_14868	Cint-Chr03:26023774	WGD	Raf
Cichorium intybus	gene-L2E82_15033	Cint-Chr03:29233731	Transposed	Raf
Cichorium intybus	gene-L2E82_15720	Cint-Chr03:42168392	WGD	Raf
Cichorium intybus	gene-L2E82_15861	Cint-Chr03:44771409	WGD	Raf
Cichorium intybus	gene-L2E82_15865	Cint-Chr03:44837479	WGD	Raf
Cichorium intybus	gene-L2E82_15930	Cint-Chr03:46022780	Dispersed	Raf
Cichorium intybus	gene-L2E82_16185	Cint-Chr03:50712079	Transposed	MEKK
Cichorium intybus	gene-L2E82_16202	Cint-Chr03:50995946	Tandem	MEKK
Cichorium intybus	gene-L2E82_16203	Cint-Chr03:51000757	Tandem	MEKK
Cichorium intybus	gene-L2E82_17432	Cint-Chr03:76603241	Transposed	MEKK
Cichorium intybus	gene-L2E82_18996	Cint-Chr03:140775217	Singletons	MEKK
Cichorium intybus	gene-L2E82_19542	Cint-Chr03:153885459	WGD	Raf
Cichorium intybus	gene-L2E82_19636	Cint-Chr03:155707930	WGD	Raf
Cichorium intybus	gene-L2E82_20230	Cint-Chr04:8328577	Singletons	Raf
Cichorium intybus	gene-L2E82_20485	Cint-Chr04:11912916	Singletons	MEKK
Cichorium intybus	gene-L2E82_21018	Cint-Chr04:20488893	Dispersed	Raf
Cichorium intybus	gene-L2E82_21189	Cint-Chr04:23796691	Dispersed	Raf
Cichorium intybus	gene-L2E82_21524	Cint-Chr04:29949813	Transposed	Raf
Cichorium intybus	gene-L2E82_21587	Cint-Chr04:30891276	Transposed	Raf
Cichorium intybus	gene-L2E82_23050	Cint-Chr04:75047296	Transposed	ZIK
Cichorium intybus	gene-L2E82_24479	Cint-Chr04:98827439	Transposed	MEKK
Cichorium intybus	gene-L2E82_24819	Cint-Chr04:108537302	WGD	MEKK
Cichorium intybus	gene-L2E82_25418	Cint-Chr04:123967658	WGD	MEKK
Cichorium intybus	gene-L2E82_25421	Cint-Chr04:123996197	Singletons	MEKK
Cichorium intybus	gene-L2E82_25422	Cint-Chr04:124062371	Tandem	MEKK
Cichorium intybus	gene-L2E82_26035	Cint-Chr04:137106456	Singletons	MEKK
Cichorium intybus	gene-L2E82_26271	Cint-Chr04:141456967	Singletons	ZIK
Cichorium intybus	gene-L2E82_26588	Cint-Chr05:4483807	Transposed	Raf
Cichorium intybus	gene-L2E82_27303	Cint-Chr05:14770237	WGD	Raf
Cichorium intybus	gene-L2E82_27310	Cint-Chr05:14859249	WGD	Raf
Cichorium intybus	gene-L2E82_27357	Cint-Chr05:15449365	Singletons	ZIK
Cichorium intybus	gene-L2E82_27907	Cint-Chr05:23341480	WGD	Raf
Cichorium intybus	gene-L2E82_27910	Cint-Chr05:23400887	Tandem	Raf
Cichorium intybus	gene-L2E82_28198	Cint-Chr05:27880395	WGD	Raf
Cichorium intybus	gene-L2E82_28350	Cint-Chr05:29996042	Transposed	MEKK
Cichorium intybus	gene-L2E82_30557	Cint-Chr05:93057085	Transposed	MEKK
Cichorium intybus	gene-L2E82_30558	Cint-Chr05:93058656	Transposed	Raf
Cichorium intybus	gene-L2E82_30654	Cint-Chr05:99773430	WGD	Raf
Cichorium intybus	gene-L2E82_31201	Cint-Chr05:120193277	Transposed	Raf
Cichorium intybus	gene-L2E82_33300	Cint-Chr06:25591783	WGD	Raf
Cichorium intybus	gene-L2E82_33629	Cint-Chr06:29998515	WGD	MEKK
Cichorium intybus	gene-L2E82_35854	Cint-Chr06:102508484	WGD	Raf
Cichorium intybus	gene-L2E82_35918	Cint-Chr06:104778496	Transposed	Raf
Cichorium intybus	gene-L2E82_36666	Cint-Chr07:2287553	Transposed	MEKK
Cichorium intybus	gene-L2E82_36763	Cint-Chr07:3634807	WGD	MEKK
Cichorium intybus	gene-L2E82_37173	Cint-Chr07:10727350	WGD	MEKK
Cichorium intybus	gene-L2E82_37251	Cint-Chr07:12153058	Transposed	ZIK
Cichorium intybus	gene-L2E82_37850	Cint-Chr07:28426571	Tandem	MEKK
Cichorium intybus	gene-L2E82_37851	Cint-Chr07:28483244	Tandem	MEKK
Cichorium intybus	gene-L2E82_37853	Cint-Chr07:28528729	Tandem	MEKK
Cichorium intybus	gene-L2E82_37855	Cint-Chr07:28565885	Tandem	MEKK
Cichorium intybus	gene-L2E82_38641	Cint-Chr07:63802837	Transposed	Raf
Cichorium intybus	gene-L2E82_38891	Cint-Chr07:70426798	WGD	Raf
Cichorium intybus	gene-L2E82_38893	Cint-Chr07:70436200	Proximal	Raf
Cichorium intybus	gene-L2E82_39870	Cint-Chr07:88423187	WGD	Raf
Cichorium intybus	gene-L2E82_39933	Cint-Chr07:89966865	Singletons	Raf
Cichorium intybus	gene-L2E82_40426	Cint-Chr07:97997029	WGD	ZIK
Cichorium intybus	gene-L2E82_40603	Cint-Chr07:100608506	Singletons	MEKK
Cichorium intybus	gene-L2E82_41066	Cint-Chr07:108233005	Singletons	Raf
Cichorium intybus	gene-L2E82_41850	Cint-Chr08:3446936	WGD	MEKK
Cichorium intybus	gene-L2E82_41852	Cint-Chr08:3459175	Tandem	MEKK
Cichorium intybus	gene-L2E82_42322	Cint-Chr08:9438632	WGD	MEKK
Cichorium intybus	gene-L2E82_42324	Cint-Chr08:9446207	Tandem	MEKK
Cichorium intybus	gene-L2E82_42782	Cint-Chr08:16792083	WGD	Raf
Cichorium intybus	gene-L2E82_43569	Cint-Chr08:30254996	Dispersed	Raf
Cichorium intybus	gene-L2E82_43979	Cint-Chr08:40124361	WGD	MEKK
Cichorium intybus	gene-L2E82_44419	Cint-Chr08:52347880	WGD	Raf
Cichorium intybus	gene-L2E82_45936	Cint-Chr08:112954976	WGD	ZIK
Cichorium intybus	gene-L2E82_47339	Cint-Chr09:20244012	Transposed	Raf
Cichorium intybus	gene-L2E82_47530	Cint-Chr09:23275938	WGD	Raf
Cichorium intybus	gene-L2E82_50268	Cint-ptg000087l:782091	WGD	Raf
Cichorium intybus	gene-L2E82_53252	Cint-ptg000655l:197149	Transposed	Raf
Erigeron canadensis	gene-LOC122579576	Ecan-Chr08:37170730	WGD	Raf
Erigeron canadensis	gene-LOC122579578	Ecan-Chr01:42234412	WGD	Raf
Erigeron canadensis	gene-LOC122579661	Ecan-Chr08:39903070	WGD	Raf
Erigeron canadensis	gene-LOC122579957	Ecan-Chr08:47925585	WGD	ZIK
Erigeron canadensis	gene-LOC122581064	Ecan-Chr09:4630395	Dispersed	ZIK
Erigeron canadensis	gene-LOC122581575	Ecan-Chr09:4086948	WGD	MEKK
Erigeron canadensis	gene-LOC122581736	Ecan-Chr09:27549114	Singletons	Raf
Erigeron canadensis	gene-LOC122581992	Ecan-Chr09:37737715	Tandem	Raf
Erigeron canadensis	gene-LOC122582128	Ecan-Chr09:7462176	WGD	Raf
Erigeron canadensis	gene-LOC122582779	Ecan-Chr09:10199808	Dispersed	ZIK
Erigeron canadensis	gene-LOC122583051	Ecan-Chr09:34824349	WGD	Raf
Erigeron canadensis	gene-LOC122583481	Ecan-Chr09:28386952	WGD	Raf
Erigeron canadensis	gene-LOC122583680	Ecan-Chr09:34908638	Transposed	ZIK
Erigeron canadensis	gene-LOC122583783	Ecan-Chr09:37743493	Tandem	Raf
Erigeron canadensis	gene-LOC122583784	Ecan-Chr09:37798536	Tandem	Raf
Erigeron canadensis	gene-LOC122584222	Ecan-Unscaffold125:63986	Transposed	Raf
Erigeron canadensis	gene-LOC122586129	Ecan-Chr01:51606124	Singletons	Raf
Erigeron canadensis	gene-LOC122586384	Ecan-Chr02:42148127	WGD	Raf
Erigeron canadensis	gene-LOC122586585	Ecan-Chr02:34372659	WGD	MEKK
Erigeron canadensis	gene-LOC122586696	Ecan-Chr02:12137342	Transposed	Raf
Erigeron canadensis	gene-LOC122587193	Ecan-Chr02:42114425	WGD	Raf
Erigeron canadensis	gene-LOC122587772	Ecan-Chr01:7624382	WGD	Raf
Erigeron canadensis	gene-LOC122587781	Ecan-Chr02:42579690	Dispersed	Raf
Erigeron canadensis	gene-LOC122588103	Ecan-Chr02:32584745	Transposed	Raf
Erigeron canadensis	gene-LOC122588137	Ecan-Chr02:33931460	WGD	MEKK
Erigeron canadensis	gene-LOC122588329	Ecan-Chr02:43986992	Transposed	MEKK
Erigeron canadensis	gene-LOC122588547	Ecan-Chr02:6352285	Singletons	Raf
Erigeron canadensis	gene-LOC122588706	Ecan-Chr02:37687964	Transposed	MEKK
Erigeron canadensis	gene-LOC122588741	Ecan-Chr02:39332731	WGD	MEKK
Erigeron canadensis	gene-LOC122589124	Ecan-Chr02:7269887	WGD	Raf
Erigeron canadensis	gene-LOC122589572	Ecan-Chr02:44058651	Transposed	MEKK
Erigeron canadensis	gene-LOC122589689	Ecan-Chr02:28452937	WGD	MEKK
Erigeron canadensis	gene-LOC122590679	Ecan-Chr03:14088749	Transposed	Raf
Erigeron canadensis	gene-LOC122590715	Ecan-Chr03:45383309	Transposed	Raf
Erigeron canadensis	gene-LOC122590844	Ecan-Chr03:2672133	WGD	MEKK
Erigeron canadensis	gene-LOC122590849	Ecan-Chr03:2694408	Proximal	MEKK
Erigeron canadensis	gene-LOC122591025	Ecan-Chr03:2280331	WGD	Raf
Erigeron canadensis	gene-LOC122591441	Ecan-Chr03:6877010	Transposed	Raf
Erigeron canadensis	gene-LOC122592573	Ecan-Chr03:5494115	WGD	Raf
Erigeron canadensis	gene-LOC122593331	Ecan-Chr03:31351383	WGD	ZIK
Erigeron canadensis	gene-LOC122593446	Ecan-Chr03:27211276	WGD	MEKK
Erigeron canadensis	gene-LOC122593554	Ecan-Chr03:24709729	Transposed	MEKK
Erigeron canadensis	gene-LOC122593715	Ecan-Chr03:30718854	Tandem	MEKK
Erigeron canadensis	gene-LOC122593767	Ecan-Chr03:45020363	WGD	Raf
Erigeron canadensis	gene-LOC122593961	Ecan-Chr03:30714915	Tandem	MEKK
Erigeron canadensis	gene-LOC122593974	Ecan-Chr03:127186	Singletons	ZIK
Erigeron canadensis	gene-LOC122594040	Ecan-Chr03:37707673	Singletons	Raf
Erigeron canadensis	gene-LOC122594297	Ecan-Chr03:30704847	WGD	MEKK
Erigeron canadensis	gene-LOC122594512	Ecan-Chr03:23485049	Transposed	Raf
Erigeron canadensis	gene-LOC122594946	Ecan-Chr04:25494790	Transposed	Raf
Erigeron canadensis	gene-LOC122595430	Ecan-Chr04:4140901	Transposed	ZIK
Erigeron canadensis	gene-LOC122595636	Ecan-Chr04:6416358	WGD	Raf
Erigeron canadensis	gene-LOC122595661	Ecan-Chr04:22020193	WGD	Raf
Erigeron canadensis	gene-LOC122596296	Ecan-Chr04:41187544	WGD	Raf
Erigeron canadensis	gene-LOC122596327	Ecan-Chr04:33146351	WGD	MEKK
Erigeron canadensis	gene-LOC122596380	Ecan-Chr04:19984598	Transposed	Raf
Erigeron canadensis	gene-LOC122596507	Ecan-Chr04:42240637	Singletons	MEKK
Erigeron canadensis	gene-LOC122598939	Ecan-Chr05:34379979	Singletons	Raf
Erigeron canadensis	gene-LOC122599429	Ecan-Chr05:33642976	WGD	Raf
Erigeron canadensis	gene-LOC122599905	Ecan-Chr05:29424769	WGD	ZIK
Erigeron canadensis	gene-LOC122600001	Ecan-Chr05:7925236	WGD	Raf
Erigeron canadensis	gene-LOC122600051	Ecan-Chr05:5913619	Singletons	Raf
Erigeron canadensis	gene-LOC122600897	Ecan-Chr05:23059269	WGD	MEKK
Erigeron canadensis	gene-LOC122601142	Ecan-Chr05:9034106	Transposed	Raf
Erigeron canadensis	gene-LOC122601214	Ecan-Chr05:12399546	Transposed	MEKK
Erigeron canadensis	gene-LOC122601287	Ecan-Chr01:48685940	WGD	ZIK
Erigeron canadensis	gene-LOC122601529	Ecan-Chr05:29635338	Tandem	ZIK
Erigeron canadensis	gene-LOC122601530	Ecan-Chr05:29640545	Tandem	ZIK
Erigeron canadensis	gene-LOC122601601	Ecan-Chr05:32244611	WGD	MEKK
Erigeron canadensis	gene-LOC122601801	Ecan-Chr05:40132710	Transposed	Raf
Erigeron canadensis	gene-LOC122601950	Ecan-Chr01:44355059	Transposed	MEKK
Erigeron canadensis	gene-LOC122601996	Ecan-Chr05:10340091	Transposed	Raf
Erigeron canadensis	gene-LOC122602219	Ecan-Chr05:28740459	WGD	MEKK
Erigeron canadensis	gene-LOC122603082	Ecan-Chr06:7068337	WGD	Raf
Erigeron canadensis	gene-LOC122603097	Ecan-Chr06:6564906	Transposed	Raf
Erigeron canadensis	gene-LOC122603277	Ecan-Chr06:33984724	WGD	Raf
Erigeron canadensis	gene-LOC122603773	Ecan-Chr01:19624078	Singletons	Raf
Erigeron canadensis	gene-LOC122604699	Ecan-Chr06:31625614	WGD	MEKK
Erigeron canadensis	gene-LOC122605756	Ecan-Chr06:31633503	Tandem	MEKK
Erigeron canadensis	gene-LOC122605886	Ecan-Chr01:18434514	Transposed	Raf
Erigeron canadensis	gene-LOC122606863	Ecan-Chr07:32964222	WGD	Raf
Erigeron canadensis	gene-LOC122607018	Ecan-Chr07:5625546	WGD	Raf
Erigeron canadensis	gene-LOC122607356	Ecan-Chr07:24257106	Singletons	Raf
Erigeron canadensis	gene-LOC122607445	Ecan-Chr07:36069446	Transposed	Raf
Erigeron canadensis	gene-LOC122607642	Ecan-Chr07:5722821	WGD	Raf
Erigeron canadensis	gene-LOC122607934	Ecan-Chr07:37958520	Dispersed	Raf
Erigeron canadensis	gene-LOC122608340	Ecan-Chr07:34806284	Transposed	Raf
Erigeron canadensis	gene-LOC122608395	Ecan-Chr07:25606572	Transposed	Raf
Erigeron canadensis	gene-LOC122608811	Ecan-Chr07:5149652	WGD	ZIK
Erigeron canadensis	gene-LOC122608814	Ecan-Chr07:5172182	Proximal	ZIK
Erigeron canadensis	gene-LOC122609271	Ecan-Chr07:30446347	WGD	MEKK
Erigeron canadensis	gene-LOC122609395	Ecan-Chr07:34800273	WGD	Raf
Erigeron canadensis	gene-LOC122610020	Ecan-Chr08:43209664	Transposed	MEKK
Erigeron canadensis	gene-LOC122610022	Ecan-Chr08:9568745	Singletons	Raf
Erigeron canadensis	gene-LOC122610731	Ecan-Chr08:36206295	WGD	MEKK
Erigeron canadensis	gene-LOC122610963	Ecan-Chr01:25660845	WGD	MEKK
Erigeron canadensis	gene-LOC122611103	Ecan-Chr08:28262015	Transposed	Raf
Erigeron canadensis	gene-LOC122611144	Ecan-Chr08:33748846	WGD	ZIK
Erigeron canadensis	gene-LOC122611156	Ecan-Chr08:49076519	WGD	MEKK
Helianthus annuus	gene-LOC110864412	Hann-Chr06:3787208	WGD	MEKK
Helianthus annuus	gene-LOC110864927	Hann-Chr06:19450534	Tandem	MEKK
Helianthus annuus	gene-LOC110864929	Hann-Chr06:19437005	WGD	MEKK
Helianthus annuus	gene-LOC110865082	Hann-Chr06:27570687	Transposed	Raf
Helianthus annuus	gene-LOC110865830	Hann-Chr06:118574171	Dispersed	Raf
Helianthus annuus	gene-LOC110865880	Hann-Chr06:121720000	WGD	Raf
Helianthus annuus	gene-LOC110867760	Hann-Chr07:107785799	WGD	MEKK
Helianthus annuus	gene-LOC110868064	Hann-Chr07:19312321	WGD	ZIK
Helianthus annuus	gene-LOC110868066	Hann-Chr07:19366231	Tandem	ZIK
Helianthus annuus	gene-LOC110869562	Hann-Chr01:76587612	Singletons	ZIK
Helianthus annuus	gene-LOC110871835	Hann-Chr08:5537872	WGD	Raf
Helianthus annuus	gene-LOC110872035	Hann-Chr01:8140427	WGD	Raf
Helianthus annuus	gene-LOC110872835	Hann-Chr03:164070693	Transposed	Raf
Helianthus annuus	gene-LOC110873255	Hann-Chr08:84762651	WGD	MEKK
Helianthus annuus	gene-LOC110876924	Hann-Chr09:182690450	WGD	MEKK
Helianthus annuus	gene-LOC110877056	Hann-Chr11:54492189	Tandem	MEKK
Helianthus annuus	gene-LOC110877539	Hann-Chr09:44847930	WGD	Raf
Helianthus annuus	gene-LOC110877872	Hann-Chr09:63193436	Transposed	MEKK
Helianthus annuus	gene-LOC110878248	Hann-Chr01:131436927	WGD	Raf
Helianthus annuus	gene-LOC110878349	Hann-Chr09:118982184	WGD	Raf
Helianthus annuus	gene-LOC110878641	Hann-Chr09:129103483	Transposed	Raf
Helianthus annuus	gene-LOC110878769	Hann-Chr09:133962415	WGD	MEKK
Helianthus annuus	gene-LOC110878930	Hann-Chr06:56515113	WGD	Raf
Helianthus annuus	gene-LOC110879076	Hann-Chr09:148288946	WGD	MEKK
Helianthus annuus	gene-LOC110879299	Hann-Chr09:161737654	Singletons	Raf
Helianthus annuus	gene-LOC110879474	Hann-Chr09:167651333	WGD	MEKK
Helianthus annuus	gene-LOC110879817	Hann-Chr09:178137915	WGD	Raf
Helianthus annuus	gene-LOC110879820	Hann-Chr09:178059861	WGD	Raf
Helianthus annuus	gene-LOC110880004	Hann-Chr09:182807955	Proximal	MEKK
Helianthus annuus	gene-LOC110880924	Hann-Chr14:74587836	Transposed	Raf
Helianthus annuus	gene-LOC110882692	Hann-Chr16:144291478	WGD	Raf
Helianthus annuus	gene-LOC110883935	Hann-Chr10:8051832	Transposed	Raf
Helianthus annuus	gene-LOC110884724	Hann-Chr10:114712771	WGD	MEKK
Helianthus annuus	gene-LOC110885057	Hann-Chr10:104791153	Transposed	ZIK
Helianthus annuus	gene-LOC110885206	Hann-Chr09:179032056	Singletons	Raf
Helianthus annuus	gene-LOC110885401	Hann-Chr10:77777743	Transposed	Raf
Helianthus annuus	gene-LOC110885536	Hann-Chr10:92437090	Singletons	Raf
Helianthus annuus	gene-LOC110885802	Hann-Chr16:144306668	Tandem	Raf
Helianthus annuus	gene-LOC110885818	Hann-Chr13:48402132	WGD	MEKK
Helianthus annuus	gene-LOC110886219	Hann-Chr10:160303067	WGD	Raf
Helianthus annuus	gene-LOC110886368	Hann-Chr10:165074280	WGD	MEKK
Helianthus annuus	gene-LOC110886454	Hann-Chr06:82660115	Transposed	Raf
Helianthus annuus	gene-LOC110888230	Hann-Chr11:48050380	Tandem	MEKK
Helianthus annuus	gene-LOC110888231	Hann-Chr11:48018036	Tandem	MEKK
Helianthus annuus	gene-LOC110889354	Hann-Chr02:97193109	WGD	Raf
Helianthus annuus	gene-LOC110889524	Hann-Chr11:9988065	WGD	MEKK
Helianthus annuus	gene-LOC110889618	Hann-Chr11:12266570	WGD	ZIK
Helianthus annuus	gene-LOC110889663	Hann-Chr06:83283563	Transposed	ZIK
Helianthus annuus	gene-LOC110890041	Hann-Chr11:35221748	Singletons	ZIK
Helianthus annuus	gene-LOC110890165	Hann-Chr11:46965092	Singletons	Raf
Helianthus annuus	gene-LOC110890230	Hann-Chr11:47789156	Proximal	MEKK
Helianthus annuus	gene-LOC110890305	Hann-Chr11:54372912	WGD	MEKK
Helianthus annuus	gene-LOC110890741	Hann-Chr11:148196107	WGD	Raf
Helianthus annuus	gene-LOC110891346	Hann-Chr11:181158960	Dispersed	Raf
Helianthus annuus	gene-LOC110893293	Hann-Chr12:143498768	WGD	MEKK
Helianthus annuus	gene-LOC110894025	Hann-Chr12:9506404	WGD	Raf
Helianthus annuus	gene-LOC110894129	Hann-Chr12:12776725	WGD	MEKK
Helianthus annuus	gene-LOC110895301	Hann-Chr12:77055894	Transposed	Raf
Helianthus annuus	gene-LOC110895594	Hann-Chr12:143536762	Proximal	MEKK
Helianthus annuus	gene-LOC110900792	Hann-Chr13:63554943	WGD	Raf
Helianthus annuus	gene-LOC110903121	Hann-Chr13:109223582	WGD	MEKK
Helianthus annuus	gene-LOC110903954	Hann-Chr14:136155911	WGD	MEKK
Helianthus annuus	gene-LOC110904135	Hann-Chr14:144517888	WGD	Raf
Helianthus annuus	gene-LOC110908363	Hann-Chr14:44998079	WGD	Raf
Helianthus annuus	gene-LOC110908419	Hann-Chr14:72443579	Transposed	MEKK
Helianthus annuus	gene-LOC110909819	Hann-Chr15:1637996	Transposed	Raf
Helianthus annuus	gene-LOC110910105	Hann-Chr01:73099302	Singletons	MEKK
Helianthus annuus	gene-LOC110910535	Hann-Chr15:9528767	Transposed	MEKK
Helianthus annuus	gene-LOC110910812	Hann-Chr15:12937359	Singletons	Raf
Helianthus annuus	gene-LOC110911116	Hann-Chr15:22742244	WGD	MEKK
Helianthus annuus	gene-LOC110911658	Hann-Chr15:64055540	Dispersed	Raf
Helianthus annuus	gene-LOC110912037	Hann-Chr15:80728993	WGD	Raf
Helianthus annuus	gene-LOC110912060	Hann-Chr15:103951314	Dispersed	Raf
Helianthus annuus	gene-LOC110912139	Hann-Chr03:59907660	Transposed	Raf
Helianthus annuus	gene-LOC110912507	Hann-Chr15:134451857	WGD	MEKK
Helianthus annuus	gene-LOC110913311	Hann-Chr02:22705105	WGD	Raf
Helianthus annuus	gene-LOC110915220	Hann-Chr16:152345544	WGD	Raf
Helianthus annuus	gene-LOC110915270	Hann-Chr17:48012095	WGD	Raf
Helianthus annuus	gene-LOC110915496	Hann-Chr16:202045421	WGD	Raf
Helianthus annuus	gene-LOC110915898	Hann-Chr16:18771386	WGD	Raf
Helianthus annuus	gene-LOC110916218	Hann-Chr16:38889987	WGD	MEKK
Helianthus annuus	gene-LOC110917115	Hann-Chr16:171766550	WGD	Raf
Helianthus annuus	gene-LOC110917501	Hann-Chr16:3778405	Tandem	MEKK
Helianthus annuus	gene-LOC110917556	Hann-Chr16:29750274	WGD	MEKK
Helianthus annuus	gene-LOC110918146	Hann-Chr16:177746516	Transposed	ZIK
Helianthus annuus	gene-LOC110918490	Hann-Chr11:110973933	WGD	Raf
Helianthus annuus	gene-LOC110918530	Hann-Chr16:18608793	WGD	Raf
Helianthus annuus	gene-LOC110918825	Hann-Chr16:3724921	Tandem	MEKK
Helianthus annuus	gene-LOC110918826	Hann-Chr16:3767590	Tandem	MEKK
Helianthus annuus	gene-LOC110918828	Hann-Chr16:3690848	Tandem	MEKK
Helianthus annuus	gene-LOC110918834	Hann-Chr16:3630292	Tandem	MEKK
Helianthus annuus	gene-LOC110918836	Hann-Chr16:3643934	WGD	MEKK
Helianthus annuus	gene-LOC110920018	Hann-Chr02:115798094	Dispersed	Raf
Helianthus annuus	gene-LOC110920049	Hann-Chr11:75343104	Transposed	MEKK
Helianthus annuus	gene-LOC110920898	Hann-Chr02:125156865	WGD	ZIK
Helianthus annuus	gene-LOC110921925	Hann-Chr17:18867350	WGD	MEKK
Helianthus annuus	gene-LOC110922037	Hann-Chr02:142017538	WGD	Raf
Helianthus annuus	gene-LOC110922287	Hann-Chr17:131949362	WGD	Raf
Helianthus annuus	gene-LOC110922935	Hann-Chr04:75780428	WGD	MEKK
Helianthus annuus	gene-LOC110923446	Hann-Chr17:96031436	Transposed	Raf
Helianthus annuus	gene-LOC110926192	Hann-Chr17:98201341	Dispersed	Raf
Helianthus annuus	gene-LOC110926251	Hann-Chr17:120683288	Dispersed	Raf
Helianthus annuus	gene-LOC110926349	Hann-Chr17:37413633	WGD	Raf
Helianthus annuus	gene-LOC110926392	Hann-Chr17:1053149	WGD	MEKK
Helianthus annuus	gene-LOC110928946	Hann-Chr03:80495936	WGD	MEKK
Helianthus annuus	gene-LOC110928988	Hann-Chr03:46968521	WGD	Raf
Helianthus annuus	gene-LOC110929133	Hann-Chr03:38192747	WGD	Raf
Helianthus annuus	gene-LOC110929456	Hann-Chr03:104633293	Transposed	MEKK
Helianthus annuus	gene-LOC110929592	Hann-Chr03:120935952	WGD	ZIK
Helianthus annuus	gene-LOC110929678	Hann-Chr03:135874273	WGD	MEKK
Helianthus annuus	gene-LOC110929809	Hann-Chr03:141181550	Transposed	Raf
Helianthus annuus	gene-LOC110929876	Hann-Chr03:143801586	WGD	Raf
Helianthus annuus	gene-LOC110932892	Hann-Chr03:54144814	Transposed	Raf
Helianthus annuus	gene-LOC110934227	Hann-Chr01:149346309	Transposed	Raf
Helianthus annuus	gene-LOC110935967	Hann-Chr04:24089191	Singletons	ZIK
Helianthus annuus	gene-LOC110935978	Hann-Chr02:22412367	WGD	Raf
Helianthus annuus	gene-LOC110935989	Hann-Chr04:25284792	WGD	Raf
Helianthus annuus	gene-LOC110936735	Hann-Chr04:145828983	Singletons	Raf
Helianthus annuus	gene-LOC110936940	Hann-Chr04:162683707	WGD	Raf
Helianthus annuus	gene-LOC110936951	Hann-Chr01:72136603	Transposed	Raf
Helianthus annuus	gene-LOC110937987	Hann-Chr06:103588879	Transposed	Raf
Helianthus annuus	gene-LOC110938116	Hann-Chr04:204396821	WGD	ZIK
Helianthus annuus	gene-LOC110938159	Hann-Chr04:205208706	WGD	MEKK
Helianthus annuus	gene-LOC110938425	Hann-Chr15:46353753	Singletons	Raf
Helianthus annuus	gene-LOC110938600	Hann-Chr05:17214617	Proximal	Raf
Helianthus annuus	gene-LOC110940217	Hann-Chr05:25384186	WGD	Raf
Helianthus annuus	gene-LOC110940285	Hann-Chr05:47362018	Transposed	Raf
Helianthus annuus	gene-LOC110940349	Hann-Chr05:35212911	WGD	Raf
Helianthus annuus	gene-LOC110940547	Hann-Chr05:90266240	WGD	MEKK
Helianthus annuus	gene-LOC110940691	Hann-Chr08:123846322	Transposed	ZIK
Helianthus annuus	gene-LOC110940727	Hann-Chr05:87713731	Transposed	Raf
Helianthus annuus	gene-LOC110940996	Hann-Chr05:108905242	Transposed	Raf
Helianthus annuus	gene-LOC110941640	Hann-Chr05:160154639	Singletons	ZIK
Helianthus annuus	gene-LOC110941656	Hann-Chr15:6067016	Singletons	Raf
Helianthus annuus	gene-LOC110941748	Hann-Chr01:419746	Transposed	ZIK
Helianthus annuus	gene-LOC110942081	Hann-Chr05:171006289	WGD	MEKK
Helianthus annuus	gene-LOC110942246	Hann-Chr05:174304482	WGD	Raf
Helianthus annuus	gene-LOC110944363	Hann-Chr01:20062922	Transposed	Raf
Helianthus annuus	gene-LOC118479499	Hann-Chr06:14847597	Transposed	MEKK
Lactuca sativa	gene-LOC111876403	Lsat-Chr02:186358285	WGD	Raf
Lactuca sativa	gene-LOC111876724	Lsat-Chr02:178964974	WGD	MEKK
Lactuca sativa	gene-LOC111876757	Lsat-Chr04:52235045	Transposed	ZIK
Lactuca sativa	gene-LOC111877123	Lsat-Chr08:260574573	Transposed	Raf
Lactuca sativa	gene-LOC111878306	Lsat-Chr05:249947976	WGD	MEKK
Lactuca sativa	gene-LOC111878533	Lsat-Chr04:57412997	Transposed	Raf
Lactuca sativa	gene-LOC111878731	Lsat-Chr05:349559874	Singletons	ZIK
Lactuca sativa	gene-LOC111879066	Lsat-Chr03:73557794	Singletons	Raf
Lactuca sativa	gene-LOC111879169	Lsat-Chr04:362949789	WGD	MEKK
Lactuca sativa	gene-LOC111879509	Lsat-Chr07:78564853	WGD	Raf
Lactuca sativa	gene-LOC111880005	Lsat-Chr05:176862876	Transposed	MEKK
Lactuca sativa	gene-LOC111880223	Lsat-Chr08:107587633	WGD	Raf
Lactuca sativa	gene-LOC111880233	Lsat-Chr09:14390761	WGD	Raf
Lactuca sativa	gene-LOC111880683	Lsat-Chr07:36580645	WGD	Raf
Lactuca sativa	gene-LOC111880869	Lsat-Chr06:12667850	Singletons	ZIK
Lactuca sativa	gene-LOC111880996	Lsat-Chr06:626046	Dispersed	Raf
Lactuca sativa	gene-LOC111881416	Lsat-Chr03:146819047	WGD	MEKK
Lactuca sativa	gene-LOC111881776	Lsat-Chr08:182375786	Dispersed	Raf
Lactuca sativa	gene-LOC111882055	Lsat-Chr02:110961354	WGD	Raf
Lactuca sativa	gene-LOC111882309	Lsat-Chr07:208774256	Singletons	ZIK
Lactuca sativa	gene-LOC111882405	Lsat-Chr08:191544030	Transposed	Raf
Lactuca sativa	gene-LOC111882933	Lsat-Chr05:188773536	Dispersed	MEKK
Lactuca sativa	gene-LOC111883081	Lsat-Chr04:405816776	WGD	Raf
Lactuca sativa	gene-LOC111883326	Lsat-Chr05:122866839	WGD	Raf
Lactuca sativa	gene-LOC111883598	Lsat-Chr08:86570963	Transposed	Raf
Lactuca sativa	gene-LOC111883979	Lsat-Chr09:220701831	Transposed	MEKK
Lactuca sativa	gene-LOC111884386	Lsat-Chr03:47812581	Tandem	MEKK
Lactuca sativa	gene-LOC111884470	Lsat-Chr03:47797404	Tandem	MEKK
Lactuca sativa	gene-LOC111884950	Lsat-Chr07:198382769	Singletons	MEKK
Lactuca sativa	gene-LOC111884952	Lsat-Chr07:198709597	Singletons	Raf
Lactuca sativa	gene-LOC111885054	Lsat-Chr05:203985701	WGD	Raf
Lactuca sativa	gene-LOC111885432	Lsat-Chr02:46404390	Transposed	Raf
Lactuca sativa	gene-LOC111885687	Lsat-Chr03:143837875	WGD	MEKK
Lactuca sativa	gene-LOC111886788	Lsat-Chr04:74675095	WGD	Raf
Lactuca sativa	gene-LOC111887668	Lsat-Chr07:85191333	WGD	Raf
Lactuca sativa	gene-LOC111887779	Lsat-Chr07:141340338	WGD	MEKK
Lactuca sativa	gene-LOC111887993	Lsat-Chr05:314004309	Transposed	ZIK
Lactuca sativa	gene-LOC111888259	Lsat-Chr02:210574424	Transposed	Raf
Lactuca sativa	gene-LOC111888357	Lsat-Chr03:66490843	WGD	Raf
Lactuca sativa	gene-LOC111888566	Lsat-Chr07:90086070	Transposed	Raf
Lactuca sativa	gene-LOC111889313	Lsat-Chr08:250827121	Singletons	Raf
Lactuca sativa	gene-LOC111889678	Lsat-Chr09:166264564	Tandem	MEKK
Lactuca sativa	gene-LOC111889679	Lsat-Chr09:166340491	Tandem	MEKK
Lactuca sativa	gene-LOC111890435	Lsat-Chr03:320659303	Transposed	ZIK
Lactuca sativa	gene-LOC111890604	Lsat-Chr06:173623423	WGD	Raf
Lactuca sativa	gene-LOC111890954	Lsat-Chr07:18232081	Singletons	Raf
Lactuca sativa	gene-LOC111891508	Lsat-Chr04:370359778	WGD	MEKK
Lactuca sativa	gene-LOC111891669	Lsat-Chr04:127153224	WGD	Raf
Lactuca sativa	gene-LOC111891672	Lsat-Chr04:126967248	WGD	Raf
Lactuca sativa	gene-LOC111892003	Lsat-Chr04:277899535	Transposed	MEKK
Lactuca sativa	gene-LOC111892041	Lsat-Chr07:33495118	Transposed	Raf
Lactuca sativa	gene-LOC111892239	Lsat-Chr04:146720463	Transposed	MEKK
Lactuca sativa	gene-LOC111892268	Lsat-Chr04:147368677	Tandem	MEKK
Lactuca sativa	gene-LOC111892269	Lsat-Chr04:147460842	Proximal	MEKK
Lactuca sativa	gene-LOC111892285	Lsat-Chr04:147412936	Tandem	MEKK
Lactuca sativa	gene-LOC111892795	Lsat-Chr01:160972883	Transposed	Raf
Lactuca sativa	gene-LOC111894232	Lsat-Chr02:99428551	Transposed	MEKK
Lactuca sativa	gene-LOC111894753	Lsat-Chr01:2222707	Transposed	Raf
Lactuca sativa	gene-LOC111895571	Lsat-Chr09:190574453	WGD	ZIK
Lactuca sativa	gene-LOC111895786	Lsat-Chr09:153706502	Dispersed	MEKK
Lactuca sativa	gene-LOC111898043	Lsat-Chr02:52086042	WGD	Raf
Lactuca sativa	gene-LOC111898217	Lsat-Chr09:43739617	Dispersed	Raf
Lactuca sativa	gene-LOC111898492	Lsat-Chr07:96852074	Transposed	Raf
Lactuca sativa	gene-LOC111899103	Lsat-Chr05:364681353	Singletons	Raf
Lactuca sativa	gene-LOC111899363	Lsat-Chr01:97688873	Singletons	Raf
Lactuca sativa	gene-LOC111899648	Lsat-Chr04:119099842	WGD	Raf
Lactuca sativa	gene-LOC111901156	Lsat-Chr06:155745950	Dispersed	Raf
Lactuca sativa	gene-LOC111902849	Lsat-Chr07:175184419	WGD	ZIK
Lactuca sativa	gene-LOC111903444	Lsat-Chr09:215924299	WGD	MEKK
Lactuca sativa	gene-LOC111903871	Lsat-Chr09:55486591	Transposed	Raf
Lactuca sativa	gene-LOC111904001	Lsat-Chr08:10851348	Transposed	MEKK
Lactuca sativa	gene-LOC111904844	Lsat-Chr05:32253258	Singletons	ZIK
Lactuca sativa	gene-LOC111905534	Lsat-Chr01:232655521	Transposed	Raf
Lactuca sativa	gene-LOC111905657	Lsat-Chr09:195947501	WGD	MEKK
Lactuca sativa	gene-LOC111905915	Lsat-Chr09:20654090	Dispersed	MEKK
Lactuca sativa	gene-LOC111906297	Lsat-Chr08:72461525	Transposed	Raf
Lactuca sativa	gene-LOC111906571	Lsat-Chr01:62882613	WGD	Raf
Lactuca sativa	gene-LOC111906572	Lsat-Chr01:62913424	Tandem	Raf
Lactuca sativa	gene-LOC111907032	Lsat-Chr04:130606429	Dispersed	Raf
Lactuca sativa	gene-LOC111907807	Lsat-Chr01:8860683	WGD	Raf
Lactuca sativa	gene-LOC111908357	Lsat-Chr08:93595660	Transposed	Raf
Lactuca sativa	gene-LOC111909416	Lsat-Chr03:180940282	WGD	Raf
Lactuca sativa	gene-LOC111909628	Lsat-Chr08:102810494	WGD	Raf
Lactuca sativa	gene-LOC111911928	Lsat-Chr01:51041043	Tandem	Raf
Lactuca sativa	gene-LOC111911929	Lsat-Chr01:50881377	Tandem	Raf
Lactuca sativa	gene-LOC111911930	Lsat-Chr01:50865926	Tandem	Raf
Lactuca sativa	gene-LOC111911946	Lsat-Chr01:51186468	Proximal	Raf
Lactuca sativa	gene-LOC111911948	Lsat-Chr01:51138149	Tandem	Raf
Lactuca sativa	gene-LOC111912511	Lsat-Chr09:138391267	Transposed	ZIK
Lactuca sativa	gene-LOC111912994	Lsat-Chr05:345934902	Dispersed	MEKK
Lactuca sativa	gene-LOC111913538	Lsat-Chr01:32705252	WGD	Raf
Lactuca sativa	gene-LOC111913544	Lsat-Chr01:32951114	WGD	Raf
Lactuca sativa	gene-LOC111914975	Lsat-Chr08:202874537	WGD	Raf
Lactuca sativa	gene-LOC111915463	Lsat-Chr03:101436921	Dispersed	Raf
Lactuca sativa	gene-LOC111915914	Lsat-Chr01:92733862	WGD	Raf
Lactuca sativa	gene-LOC111917241	Lsat-Chr03:34048137	WGD	Raf
Lactuca sativa	gene-LOC111917389	Lsat-Chr04:83774981	Transposed	Raf
Lactuca sativa	gene-LOC111918648	Lsat-Chr05:154172284	Transposed	Raf
Lactuca sativa	gene-LOC111919099	Lsat-Chr07:168227437	WGD	MEKK
Lactuca sativa	gene-LOC111919100	Lsat-Chr07:168579084	Proximal	MEKK
Lactuca sativa	gene-LOC111919178	Lsat-Chr04:240423531	Transposed	MEKK
Lactuca sativa	gene-LOC111920487	Lsat-Chr04:402866372	WGD	Raf
Lactuca sativa	gene-LOC111920850	Lsat-Chr03:10909667	Singletons	MEKK
Lactuca sativa	gene-LOC111921113	Lsat-Chr08:323104451	Transposed	ZIK
Lactuca sativa	gene-LOC111921293	Lsat-Chr09:53581540	Transposed	Raf
Lactuca sativa	gene-LOC128126258	Lsat-Chr05:201922739	Transposed	Raf
Lactuca sativa	gene-LOC128129562	Lsat-unplaced_70:11656	Transposed	ZIK
Mikania micrantha	gene-E3N88_00404	Mmic-Chr01:36592209	Dispersed	Raf
Mikania micrantha	gene-E3N88_00431	Mmic-Chr01:41443341	Transposed	Raf
Mikania micrantha	gene-E3N88_00999	Mmic-Chr01:70821516	WGD	MEKK
Mikania micrantha	gene-E3N88_01092	Mmic-Chr01:72792774	WGD	MEKK
Mikania micrantha	gene-E3N88_02021	Mmic-Chr01:92772856	Singletons	Raf
Mikania micrantha	gene-E3N88_02538	Mmic-Chr01:102035812	WGD	MEKK
Mikania micrantha	gene-E3N88_02694	Mmic-Chr01:104188750	WGD	Raf
Mikania micrantha	gene-E3N88_04552	Mmic-Chr10:68780994	Dispersed	Raf
Mikania micrantha	gene-E3N88_05068	Mmic-Chr10:82784485	Transposed	MEKK
Mikania micrantha	gene-E3N88_05139	Mmic-Chr10:84182160	Transposed	Raf
Mikania micrantha	gene-E3N88_05248	Mmic-Chr10:86258481	Singletons	Raf
Mikania micrantha	gene-E3N88_05784	Mmic-Chr11:9087090	Transposed	Raf
Mikania micrantha	gene-E3N88_06334	Mmic-Chr11:20381955	WGD	MEKK
Mikania micrantha	gene-E3N88_06439	Mmic-Chr11:22311678	Transposed	ZIK
Mikania micrantha	gene-E3N88_06524	Mmic-Chr11:24650127	Singletons	Raf
Mikania micrantha	gene-E3N88_06759	Mmic-Chr11:30415105	WGD	MEKK
Mikania micrantha	gene-E3N88_10199	Mmic-Chr13:26893277	Transposed	Raf
Mikania micrantha	gene-E3N88_10249	Mmic-Chr13:34622734	Transposed	Raf
Mikania micrantha	gene-E3N88_10892	Mmic-Chr13:62891489	WGD	Raf
Mikania micrantha	gene-E3N88_11156	Mmic-Chr13:68348377	WGD	MEKK
Mikania micrantha	gene-E3N88_11282	Mmic-Chr13:70292984	WGD	Raf
Mikania micrantha	gene-E3N88_11804	Mmic-Chr14:4297564	Transposed	Raf
Mikania micrantha	gene-E3N88_12474	Mmic-Chr14:43561243	WGD	MEKK
Mikania micrantha	gene-E3N88_12489	Mmic-Chr14:43776283	WGD	MEKK
Mikania micrantha	gene-E3N88_14304	Mmic-Chr15:44926963	Proximal	Raf
Mikania micrantha	gene-E3N88_14930	Mmic-Chr15:59128921	WGD	Raf
Mikania micrantha	gene-E3N88_15157	Mmic-Chr16:3300232	WGD	ZIK
Mikania micrantha	gene-E3N88_15391	Mmic-Chr16:11562144	Singletons	ZIK
Mikania micrantha	gene-E3N88_15923	Mmic-Chr16:41725245	WGD	ZIK
Mikania micrantha	gene-E3N88_16109	Mmic-Chr16:48257529	WGD	Raf
Mikania micrantha	gene-E3N88_16764	Mmic-Chr17:1646212	Singletons	MEKK
Mikania micrantha	gene-E3N88_17086	Mmic-Chr17:7266068	WGD	MEKK
Mikania micrantha	gene-E3N88_17220	Mmic-Chr17:9210189	Transposed	Raf
Mikania micrantha	gene-E3N88_17788	Mmic-Chr17:21986734	Transposed	Raf
Mikania micrantha	gene-E3N88_17800	Mmic-Chr17:22497545	Transposed	ZIK
Mikania micrantha	gene-E3N88_18053	Mmic-Chr17:41646536	Dispersed	Raf
Mikania micrantha	gene-E3N88_18143	Mmic-Chr17:50514641	Dispersed	Raf
Mikania micrantha	gene-E3N88_18162	Mmic-Chr17:51716414	Transposed	ZIK
Mikania micrantha	gene-E3N88_18574	Mmic-Chr18:15863218	WGD	MEKK
Mikania micrantha	gene-E3N88_18816	Mmic-Chr18:36429753	Dispersed	Raf
Mikania micrantha	gene-E3N88_19073	Mmic-Chr18:44874977	Transposed	Raf
Mikania micrantha	gene-E3N88_19154	Mmic-Chr18:46557116	WGD	Raf
Mikania micrantha	gene-E3N88_19372	Mmic-Chr18:50975296	Transposed	Raf
Mikania micrantha	gene-E3N88_19428	Mmic-Chr18:51915443	Transposed	ZIK
Mikania micrantha	gene-E3N88_19977	Mmic-Chr19:3085690	Transposed	Raf
Mikania micrantha	gene-E3N88_20235	Mmic-Chr19:14771178	WGD	MEKK
Mikania micrantha	gene-E3N88_20606	Mmic-Chr19:25173494	WGD	MEKK
Mikania micrantha	gene-E3N88_20773	Mmic-Chr19:29559303	Transposed	MEKK
Mikania micrantha	gene-E3N88_21104	Mmic-Chr19:37254894	Singletons	Raf
Mikania micrantha	gene-E3N88_21255	Mmic-Chr19:40393364	Proximal	MEKK
Mikania micrantha	gene-E3N88_21262	Mmic-Chr19:40470490	Proximal	MEKK
Mikania micrantha	gene-E3N88_21585	Mmic-Chr02:616968	Transposed	Raf
Mikania micrantha	gene-E3N88_21864	Mmic-Chr02:6121657	WGD	MEKK
Mikania micrantha	gene-E3N88_22062	Mmic-Chr02:10612600	WGD	Raf
Mikania micrantha	gene-E3N88_22555	Mmic-Chr02:24314391	Singletons	Raf
Mikania micrantha	gene-E3N88_24070	Mmic-Chr02:112987067	Transposed	Raf
Mikania micrantha	gene-E3N88_24257	Mmic-Chr02:122521037	WGD	Raf
Mikania micrantha	gene-E3N88_24753	Mmic-Chr03:8702371	WGD	Raf
Mikania micrantha	gene-E3N88_24958	Mmic-Chr03:13603859	WGD	ZIK
Mikania micrantha	gene-E3N88_25826	Mmic-Chr03:50927909	Transposed	ZIK
Mikania micrantha	gene-E3N88_25828	Mmic-Chr03:50943218	Transposed	ZIK
Mikania micrantha	gene-E3N88_26235	Mmic-Chr03:101305749	Singletons	MEKK
Mikania micrantha	gene-E3N88_26428	Mmic-Chr03:106607281	Transposed	Raf
Mikania micrantha	gene-E3N88_26610	Mmic-Chr04:3514407	WGD	Raf
Mikania micrantha	gene-E3N88_26953	Mmic-Chr04:9980645	Singletons	Raf
Mikania micrantha	gene-E3N88_27297	Mmic-Chr04:16165714	Dispersed	Raf
Mikania micrantha	gene-E3N88_27340	Mmic-Chr04:16795227	Singletons	Raf
Mikania micrantha	gene-E3N88_27362	Mmic-Chr04:17257376	WGD	MEKK
Mikania micrantha	gene-E3N88_27456	Mmic-Chr04:18657065	WGD	MEKK
Mikania micrantha	gene-E3N88_27636	Mmic-Chr04:21858542	Transposed	ZIK
Mikania micrantha	gene-E3N88_27672	Mmic-Chr04:22390397	Singletons	MEKK
Mikania micrantha	gene-E3N88_27975	Mmic-Chr04:29968760	WGD	MEKK
Mikania micrantha	gene-E3N88_28011	Mmic-Chr04:30898344	WGD	MEKK
Mikania micrantha	gene-E3N88_28304	Mmic-Chr04:38375605	WGD	Raf
Mikania micrantha	gene-E3N88_28341	Mmic-Chr04:39059460	WGD	Raf
Mikania micrantha	gene-E3N88_28425	Mmic-Chr04:41502356	WGD	Raf
Mikania micrantha	gene-E3N88_28474	Mmic-Chr04:43241849	Transposed	Raf
Mikania micrantha	gene-E3N88_28517	Mmic-Chr04:45047332	Singletons	Raf
Mikania micrantha	gene-E3N88_29901	Mmic-Chr05:60436507	Dispersed	Raf
Mikania micrantha	gene-E3N88_30341	Mmic-Chr05:72702492	WGD	Raf
Mikania micrantha	gene-E3N88_31154	Mmic-Chr05:88302832	WGD	MEKK
Mikania micrantha	gene-E3N88_31488	Mmic-Chr05:93482431	WGD	Raf
Mikania micrantha	gene-E3N88_32461	Mmic-Chr06:48726202	Transposed	Raf
Mikania micrantha	gene-E3N88_32474	Mmic-Chr06:49774317	WGD	Raf
Mikania micrantha	gene-E3N88_33060	Mmic-Chr06:70235682	Dispersed	Raf
Mikania micrantha	gene-E3N88_33101	Mmic-Chr06:71131129	Dispersed	Raf
Mikania micrantha	gene-E3N88_33316	Mmic-Chr06:76434268	Transposed	Raf
Mikania micrantha	gene-E3N88_33642	Mmic-Chr06:82313278	Transposed	ZIK
Mikania micrantha	gene-E3N88_33782	Mmic-Chr06:85122291	WGD	Raf
Mikania micrantha	gene-E3N88_34018	Mmic-Chr06:89834801	WGD	MEKK
Mikania micrantha	gene-E3N88_34410	Mmic-Chr07:5572817	Transposed	MEKK
Mikania micrantha	gene-E3N88_34911	Mmic-Chr07:37519189	Dispersed	Raf
Mikania micrantha	gene-E3N88_34950	Mmic-Chr07:40271971	Transposed	MEKK
Mikania micrantha	gene-E3N88_35257	Mmic-Chr07:56071214	Tandem	MEKK
Mikania micrantha	gene-E3N88_35258	Mmic-Chr07:56098126	Tandem	MEKK
Mikania micrantha	gene-E3N88_35312	Mmic-Chr07:57547131	WGD	MEKK
Mikania micrantha	gene-E3N88_35377	Mmic-Chr07:59298974	WGD	MEKK
Mikania micrantha	gene-E3N88_35396	Mmic-Chr07:59698240	WGD	Raf
Mikania micrantha	gene-E3N88_35429	Mmic-Chr07:60316614	WGD	Raf
Mikania micrantha	gene-E3N88_35723	Mmic-Chr07:66979875	WGD	Raf
Mikania micrantha	gene-E3N88_35837	Mmic-Chr07:69787059	WGD	Raf
Mikania micrantha	gene-E3N88_36399	Mmic-Chr07:79742181	WGD	Raf
Mikania micrantha	gene-E3N88_36725	Mmic-Chr07:85403121	WGD	Raf
Mikania micrantha	gene-E3N88_37465	Mmic-Chr08:3704757	WGD	Raf
Mikania micrantha	gene-E3N88_37492	Mmic-Chr08:4374302	WGD	Raf
Mikania micrantha	gene-E3N88_38846	Mmic-Chr08:70594668	Transposed	MEKK
Mikania micrantha	gene-E3N88_39189	Mmic-Chr08:85138771	WGD	MEKK
Mikania micrantha	gene-E3N88_39410	Mmic-Chr08:90386702	Transposed	Raf
Mikania micrantha	gene-E3N88_39412	Mmic-Chr08:90426121	Transposed	Raf
Mikania micrantha	gene-E3N88_40971	Mmic-Chr09:65608542	WGD	MEKK
Mikania micrantha	gene-E3N88_41036	Mmic-Chr09:66566350	WGD	MEKK
Mikania micrantha	gene-E3N88_41555	Mmic-tig00000161_pilon:31080	Transposed	MEKK
Mikania micrantha	gene-E3N88_42202	Mmic-tig00001597_pilon:8494	Dispersed	Raf
Mikania micrantha	gene-E3N88_42411	Mmic-tig00002164_pilon:157	Tandem	MEKK
Mikania micrantha	gene-E3N88_42443	Mmic-tig00002189_pilon:81711	WGD	MEKK
Mikania micrantha	gene-E3N88_42682	Mmic-tig00002694_pilon:755	Transposed	MEKK
Mikania micrantha	gene-E3N88_42743	Mmic-tig00002801_pilon:139352	WGD	Raf
Mikania micrantha	gene-E3N88_44504	Mmic-tig00006884_pilon:15459	Transposed	Raf
Mikania micrantha	gene-E3N88_45370	Mmic-tig00009850_pilon:13128	Transposed	MEKK
Rutidosis leptorrhynchoides	gene-LOC139839473	Rlep-Chr04:466664703	Tandem	Raf
Rutidosis leptorrhynchoides	gene-LOC139839599	Rlep-Chr04:525940666	Singletons	Raf
Rutidosis leptorrhynchoides	gene-LOC139839900	Rlep-Chr04:88198647	WGD	MEKK
Rutidosis leptorrhynchoides	gene-LOC139840678	Rlep-Chr04:62338432	Transposed	Raf
Rutidosis leptorrhynchoides	gene-LOC139841560	Rlep-Chr04:250810311	Transposed	Raf
Rutidosis leptorrhynchoides	gene-LOC139842259	Rlep-Chr04:467103074	WGD	Raf
Rutidosis leptorrhynchoides	gene-LOC139843063	Rlep-Chr01:542723963	Dispersed	MEKK
Rutidosis leptorrhynchoides	gene-LOC139843381	Rlep-Chr04:235168800	WGD	Raf
Rutidosis leptorrhynchoides	gene-LOC139843580	Rlep-Chr04:281506296	Transposed	ZIK
Rutidosis leptorrhynchoides	gene-LOC139844341	Rlep-Chr04:439889780	Singletons	Raf
Rutidosis leptorrhynchoides	gene-LOC139844483	Rlep-Chr04:466401961	WGD	Raf
Rutidosis leptorrhynchoides	gene-LOC139844974	Rlep-Chr04:527790189	WGD	Raf
Rutidosis leptorrhynchoides	gene-LOC139845084	Rlep-Chr04:539504059	WGD	Raf
Rutidosis leptorrhynchoides	gene-LOC139845418	Rlep-Chr01:19249598	WGD	Raf
Rutidosis leptorrhynchoides	gene-LOC139846506	Rlep-Chr05:454240621	WGD	MEKK
Rutidosis leptorrhynchoides	gene-LOC139847974	Rlep-Chr05:400285787	WGD	MEKK
Rutidosis leptorrhynchoides	gene-LOC139848501	Rlep-Chr05:31174936	WGD	MEKK
Rutidosis leptorrhynchoides	gene-LOC139849579	Rlep-Chr05:336038800	WGD	Raf
Rutidosis leptorrhynchoides	gene-LOC139849708	Rlep-Chr01:647804903	WGD	MEKK
Rutidosis leptorrhynchoides	gene-LOC139849719	Rlep-Chr01:648138794	Tandem	MEKK
Rutidosis leptorrhynchoides	gene-LOC139850269	Rlep-Chr05:199852709	Singletons	Raf
Rutidosis leptorrhynchoides	gene-LOC139851302	Rlep-Chr01:672562501	WGD	MEKK
Rutidosis leptorrhynchoides	gene-LOC139851444	Rlep-Chr06:65352395	Transposed	Raf
Rutidosis leptorrhynchoides	gene-LOC139851666	Rlep-Chr06:40664367	WGD	MEKK
Rutidosis leptorrhynchoides	gene-LOC139851672	Rlep-Chr06:98242183	Singletons	Raf
Rutidosis leptorrhynchoides	gene-LOC139851941	Rlep-Chr06:220343722	Transposed	Raf
Rutidosis leptorrhynchoides	gene-LOC139851966	Rlep-Chr06:162772875	WGD	ZIK
Rutidosis leptorrhynchoides	gene-LOC139852263	Rlep-Chr06:42200079	Transposed	MEKK
Rutidosis leptorrhynchoides	gene-LOC139852362	Rlep-Chr06:49244867	WGD	Raf
Rutidosis leptorrhynchoides	gene-LOC139853036	Rlep-Chr06:31841556	Dispersed	ZIK
Rutidosis leptorrhynchoides	gene-LOC139853305	Rlep-Chr06:288714238	Singletons	Raf
Rutidosis leptorrhynchoides	gene-LOC139853388	Rlep-Chr06:376751819	WGD	Raf
Rutidosis leptorrhynchoides	gene-LOC139853727	Rlep-Chr06:433920000	Transposed	Raf
Rutidosis leptorrhynchoides	gene-LOC139854825	Rlep-Chr06:357306304	Transposed	Raf
Rutidosis leptorrhynchoides	gene-LOC139855269	Rlep-Chr06:432269637	WGD	Raf
Rutidosis leptorrhynchoides	gene-LOC139855453	Rlep-Chr06:415062214	Transposed	MEKK
Rutidosis leptorrhynchoides	gene-LOC139855852	Rlep-Chr06:7879854	WGD	MEKK
Rutidosis leptorrhynchoides	gene-LOC139855972	Rlep-Chr06:92073455	Transposed	Raf
Rutidosis leptorrhynchoides	gene-LOC139856183	Rlep-Chr06:392800513	WGD	ZIK
Rutidosis leptorrhynchoides	gene-LOC139857104	Rlep-Chr07:369052189	WGD	MEKK
Rutidosis leptorrhynchoides	gene-LOC139857317	Rlep-Chr07:22986601	Dispersed	ZIK
Rutidosis leptorrhynchoides	gene-LOC139857450	Rlep-Chr07:205029072	Transposed	Raf
Rutidosis leptorrhynchoides	gene-LOC139857591	Rlep-Chr07:297178381	WGD	MEKK
Rutidosis leptorrhynchoides	gene-LOC139857724	Rlep-Chr07:327762789	Transposed	Raf
Rutidosis leptorrhynchoides	gene-LOC139858325	Rlep-Chr07:4054550	Transposed	Raf
Rutidosis leptorrhynchoides	gene-LOC139859824	Rlep-Chr07:184695587	WGD	Raf
Rutidosis leptorrhynchoides	gene-LOC139861098	Rlep-Chr08:314869232	Transposed	Raf
Rutidosis leptorrhynchoides	gene-LOC139861178	Rlep-Chr08:104627418	WGD	MEKK
Rutidosis leptorrhynchoides	gene-LOC139861361	Rlep-Chr08:255631503	Transposed	ZIK
Rutidosis leptorrhynchoides	gene-LOC139862307	Rlep-Chr01:84677026	WGD	ZIK
Rutidosis leptorrhynchoides	gene-LOC139863840	Rlep-Chr01:106794986	Proximal	Raf
Rutidosis leptorrhynchoides	gene-LOC139865615	Rlep-Chr09:307867509	WGD	Raf
Rutidosis leptorrhynchoides	gene-LOC139865692	Rlep-Chr09:49425216	WGD	Raf
Rutidosis leptorrhynchoides	gene-LOC139865701	Rlep-Chr09:116326722	WGD	MEKK
Rutidosis leptorrhynchoides	gene-LOC139866016	Rlep-Chr09:339907713	WGD	MEKK
Rutidosis leptorrhynchoides	gene-LOC139866045	Rlep-Chr09:82896045	WGD	MEKK
Rutidosis leptorrhynchoides	gene-LOC139866088	Rlep-Chr09:230568774	WGD	Raf
Rutidosis leptorrhynchoides	gene-LOC139866188	Rlep-Chr09:238151490	Singletons	Raf
Rutidosis leptorrhynchoides	gene-LOC139866838	Rlep-Chr09:32020062	Proximal	MEKK
Rutidosis leptorrhynchoides	gene-LOC139866948	Rlep-Chr09:277241207	Proximal	MEKK
Rutidosis leptorrhynchoides	gene-LOC139867003	Rlep-Chr09:277401220	Proximal	MEKK
Rutidosis leptorrhynchoides	gene-LOC139867218	Rlep-Chr09:276797617	WGD	MEKK
Rutidosis leptorrhynchoides	gene-LOC139867491	Rlep-Chr09:45383723	Singletons	Raf
Rutidosis leptorrhynchoides	gene-LOC139867895	Rlep-Chr09:30752102	Dispersed	MEKK
Rutidosis leptorrhynchoides	gene-LOC139867914	Rlep-Chr09:32378476	Proximal	MEKK
Rutidosis leptorrhynchoides	gene-LOC139869169	Rlep-Chr09:347679294	Transposed	Raf
Rutidosis leptorrhynchoides	gene-LOC139869184	Rlep-Chr09:348653264	WGD	ZIK
Rutidosis leptorrhynchoides	gene-LOC139870133	Rlep-Chr10:25611802	Transposed	Raf
Rutidosis leptorrhynchoides	gene-LOC139870179	Rlep-Chr10:33894740	Dispersed	MEKK
Rutidosis leptorrhynchoides	gene-LOC139871097	Rlep-Chr10:283527232	Proximal	MEKK
Rutidosis leptorrhynchoides	gene-LOC139871328	Rlep-Chr01:391117723	Singletons	Raf
Rutidosis leptorrhynchoides	gene-LOC139871543	Rlep-Chr10:247220071	WGD	Raf
Rutidosis leptorrhynchoides	gene-LOC139871576	Rlep-Chr10:6829926	WGD	Raf
Rutidosis leptorrhynchoides	gene-LOC139871631	Rlep-Chr10:329788902	WGD	Raf
Rutidosis leptorrhynchoides	gene-LOC139871645	Rlep-Chr10:262361964	WGD	Raf
Rutidosis leptorrhynchoides	gene-LOC139872073	Rlep-Chr10:274444382	Transposed	ZIK
Rutidosis leptorrhynchoides	gene-LOC139872435	Rlep-Chr10:325697324	Singletons	MEKK
Rutidosis leptorrhynchoides	gene-LOC139872443	Rlep-Chr10:20377090	WGD	Raf
Rutidosis leptorrhynchoides	gene-LOC139872529	Rlep-Chr10:52464212	Transposed	Raf
Rutidosis leptorrhynchoides	gene-LOC139873229	Rlep-Chr10:57028854	Transposed	Raf
Rutidosis leptorrhynchoides	gene-LOC139873370	Rlep-Chr10:139823214	Singletons	Raf
Rutidosis leptorrhynchoides	gene-LOC139874460	Rlep-Chr11:37162997	Dispersed	MEKK
Rutidosis leptorrhynchoides	gene-LOC139876210	Rlep-Chr11:409081116	Tandem	Raf
Rutidosis leptorrhynchoides	gene-LOC139876215	Rlep-Chr11:409491784	Transposed	Raf
Rutidosis leptorrhynchoides	gene-LOC139876550	Rlep-Chr11:131828754	WGD	Raf
Rutidosis leptorrhynchoides	gene-LOC139877545	Rlep-Chr11:408330529	WGD	Raf
Rutidosis leptorrhynchoides	gene-LOC139877677	Rlep-Chr11:408898665	Tandem	Raf
Rutidosis leptorrhynchoides	gene-LOC139877742	Rlep-Chr11:65068725	WGD	Raf
Rutidosis leptorrhynchoides	gene-LOC139877762	Rlep-Chr11:41617637	Singletons	ZIK
Rutidosis leptorrhynchoides	gene-LOC139881568	Rlep-contig172:17063	Transposed	Raf
Rutidosis leptorrhynchoides	gene-LOC139882648	Rlep-contig296:45925	Transposed	MEKK
Rutidosis leptorrhynchoides	gene-LOC139883238	Rlep-contig372:42913	Transposed	Raf
Rutidosis leptorrhynchoides	gene-LOC139883763	Rlep-contig445:1693	Transposed	MEKK
Rutidosis leptorrhynchoides	gene-LOC139884033	Rlep-contig494:57996	Transposed	Raf
Rutidosis leptorrhynchoides	gene-LOC139885765	Rlep-Chr01:648289939	WGD	MEKK
Rutidosis leptorrhynchoides	gene-LOC139885929	Rlep-Chr01:671150801	Transposed	Raf
Rutidosis leptorrhynchoides	gene-LOC139886165	Rlep-Chr01:703281338	WGD	ZIK
Rutidosis leptorrhynchoides	gene-LOC139886204	Rlep-Chr01:710575590	WGD	MEKK
Rutidosis leptorrhynchoides	gene-LOC139886495	Rlep-Chr01:106360964	WGD	Raf
Rutidosis leptorrhynchoides	gene-LOC139886632	Rlep-Chr01:505881523	WGD	ZIK
Rutidosis leptorrhynchoides	gene-LOC139888090	Rlep-Chr02:94503876	WGD	MEKK
Rutidosis leptorrhynchoides	gene-LOC139889537	Rlep-Chr02:510162206	WGD	Raf
Rutidosis leptorrhynchoides	gene-LOC139889998	Rlep-Chr02:608953786	WGD	ZIK
Rutidosis leptorrhynchoides	gene-LOC139890655	Rlep-Chr02:27869963	Singletons	Raf
Rutidosis leptorrhynchoides	gene-LOC139890696	Rlep-Chr02:32634919	WGD	Raf
Rutidosis leptorrhynchoides	gene-LOC139890981	Rlep-Chr02:67287532	WGD	MEKK
Rutidosis leptorrhynchoides	gene-LOC139891014	Rlep-Chr02:73615487	WGD	ZIK
Rutidosis leptorrhynchoides	gene-LOC139891272	Rlep-Chr02:106333331	WGD	Raf
Rutidosis leptorrhynchoides	gene-LOC139891309	Rlep-Chr02:112450455	Singletons	Raf
Rutidosis leptorrhynchoides	gene-LOC139892050	Rlep-Chr02:369644144	Transposed	Raf
Rutidosis leptorrhynchoides	gene-LOC139892226	Rlep-Chr02:400642917	WGD	MEKK
Rutidosis leptorrhynchoides	gene-LOC139892299	Rlep-Chr02:411878833	WGD	MEKK
Rutidosis leptorrhynchoides	gene-LOC139892473	Rlep-Chr02:448449685	Transposed	Raf
Rutidosis leptorrhynchoides	gene-LOC139896280	Rlep-Chr03:68586159	WGD	Raf
Rutidosis leptorrhynchoides	gene-LOC139896460	Rlep-Chr03:89449302	WGD	Raf
Rutidosis leptorrhynchoides	gene-LOC139897057	Rlep-Chr01:254329788	Singletons	Raf
Rutidosis leptorrhynchoides	gene-LOC139897177	Rlep-Chr03:207020239	Transposed	Raf
Rutidosis leptorrhynchoides	gene-LOC139897332	Rlep-Chr03:246270635	Singletons	Raf
Rutidosis leptorrhynchoides	gene-LOC139897487	Rlep-Chr03:324306122	Transposed	MEKK
Rutidosis leptorrhynchoides	gene-LOC139898079	Rlep-Chr03:465203363	WGD	MEKK
Rutidosis leptorrhynchoides	gene-LOC139898209	Rlep-Chr03:493666128	Transposed	Raf
Rutidosis leptorrhynchoides	gene-LOC139899194	Rlep-Chr03:653509807	WGD	Raf
Rutidosis leptorrhynchoides	gene-LOC139901800	Rlep-Chr03:499474704	Transposed	Raf
Rutidosis leptorrhynchoides	gene-LOC139903021	Rlep-Chr03:689227184	WGD	Raf
Rutidosis leptorrhynchoides	gene-LOC139904062	Rlep-Chr04:613006747	WGD	Raf
Rutidosis leptorrhynchoides	gene-LOC139904557	Rlep-Chr04:18707403	WGD	Raf
Tagetes erecta	gene-QVD17_00314	Tere-Chr01:13490136	Transposed	ZIK
Tagetes erecta	gene-QVD17_00323	Tere-Chr01:13591345	Transposed	Raf
Tagetes erecta	gene-QVD17_01526	Tere-Chr01:23958548	Singletons	ZIK
Tagetes erecta	gene-QVD17_01889	Tere-Chr01:26305258	WGD	ZIK
Tagetes erecta	gene-QVD17_01890	Tere-Chr01:26310709	Tandem	ZIK
Tagetes erecta	gene-QVD17_02115	Tere-Chr01:27867089	Singletons	Raf
Tagetes erecta	gene-QVD17_02474	Tere-Chr01:30269201	WGD	Raf
Tagetes erecta	gene-QVD17_02822	Tere-Chr01:32579494	WGD	MEKK
Tagetes erecta	gene-QVD17_02957	Tere-Chr01:33340681	Dispersed	Raf
Tagetes erecta	gene-QVD17_03519	Tere-Chr01:37187842	WGD	Raf
Tagetes erecta	gene-QVD17_03863	Tere-Chr01:39217457	WGD	MEKK
Tagetes erecta	gene-QVD17_04428	Tere-Chr01:42837441	WGD	MEKK
Tagetes erecta	gene-QVD17_04623	Tere-Chr01:44065172	WGD	Raf
Tagetes erecta	gene-QVD17_05043	Tere-Chr01:47168684	WGD	Raf
Tagetes erecta	gene-QVD17_05642	Tere-Chr01:51344132	WGD	MEKK
Tagetes erecta	gene-QVD17_05902	Tere-Chr01:53272162	WGD	MEKK
Tagetes erecta	gene-QVD17_05903	Tere-Chr01:53280321	Tandem	MEKK
Tagetes erecta	gene-QVD17_05925	Tere-Chr01:53425532	Singletons	Raf
Tagetes erecta	gene-QVD17_06060	Tere-Chr01:54474407	Dispersed	ZIK
Tagetes erecta	gene-QVD17_06148	Tere-Chr01:55155576	WGD	MEKK
Tagetes erecta	gene-QVD17_06149	Tere-Chr01:55161182	Tandem	MEKK
Tagetes erecta	gene-QVD17_06150	Tere-Chr01:55171201	Tandem	MEKK
Tagetes erecta	gene-QVD17_06152	Tere-Chr01:55181564	Proximal	MEKK
Tagetes erecta	gene-QVD17_06326	Tere-Chr01:56391053	Transposed	MEKK
Tagetes erecta	gene-QVD17_06540	Tere-Chr01:58132767	WGD	MEKK
Tagetes erecta	gene-QVD17_07810	Tere-Chr02:1574784	Transposed	Raf
Tagetes erecta	gene-QVD17_09419	Tere-Chr02:91322485	Transposed	Raf
Tagetes erecta	gene-QVD17_09630	Tere-Chr02:93206834	WGD	Raf
Tagetes erecta	gene-QVD17_09685	Tere-Chr02:93720306	Singletons	Raf
Tagetes erecta	gene-QVD17_09981	Tere-Chr02:96549455	WGD	MEKK
Tagetes erecta	gene-QVD17_10278	Tere-Chr02:98836641	WGD	MEKK
Tagetes erecta	gene-QVD17_10434	Tere-Chr02:99956526	Transposed	MEKK
Tagetes erecta	gene-QVD17_10727	Tere-Chr02:101884917	WGD	Raf
Tagetes erecta	gene-QVD17_10770	Tere-Chr02:102182824	Dispersed	Raf
Tagetes erecta	gene-QVD17_10914	Tere-Chr02:103179589	Transposed	MEKK
Tagetes erecta	gene-QVD17_10924	Tere-Chr02:103229721	Transposed	MEKK
Tagetes erecta	gene-QVD17_12613	Tere-Chr03:65542350	Transposed	Raf
Tagetes erecta	gene-QVD17_12840	Tere-Chr03:68981142	WGD	MEKK
Tagetes erecta	gene-QVD17_12908	Tere-Chr03:69694007	Transposed	Raf
Tagetes erecta	gene-QVD17_14086	Tere-Chr03:78734786	WGD	MEKK
Tagetes erecta	gene-QVD17_14332	Tere-Chr03:80580612	WGD	ZIK
Tagetes erecta	gene-QVD17_14395	Tere-Chr03:81085473	WGD	MEKK
Tagetes erecta	gene-QVD17_14623	Tere-Chr04:142117	Transposed	Raf
Tagetes erecta	gene-QVD17_14695	Tere-Chr04:796661	Singletons	Raf
Tagetes erecta	gene-QVD17_15087	Tere-Chr04:3763626	WGD	Raf
Tagetes erecta	gene-QVD17_15346	Tere-Chr04:5524951	WGD	Raf
Tagetes erecta	gene-QVD17_16316	Tere-Chr04:14920963	WGD	Raf
Tagetes erecta	gene-QVD17_16327	Tere-Chr04:15120539	WGD	Raf
Tagetes erecta	gene-QVD17_16876	Tere-Chr04:51971417	Transposed	ZIK
Tagetes erecta	gene-QVD17_17154	Tere-Chr04:56121116	WGD	Raf
Tagetes erecta	gene-QVD17_17446	Tere-Chr04:59777005	Singletons	ZIK
Tagetes erecta	gene-QVD17_17497	Tere-Chr04:60297091	WGD	MEKK
Tagetes erecta	gene-QVD17_17848	Tere-Chr05:449359	WGD	Raf
Tagetes erecta	gene-QVD17_18017	Tere-Chr05:1761784	WGD	Raf
Tagetes erecta	gene-QVD17_18310	Tere-Chr05:4085181	Tandem	Raf
Tagetes erecta	gene-QVD17_18311	Tere-Chr05:4091582	Tandem	Raf
Tagetes erecta	gene-QVD17_18313	Tere-Chr05:4099574	Proximal	Raf
Tagetes erecta	gene-QVD17_18315	Tere-Chr05:4110031	Proximal	Raf
Tagetes erecta	gene-QVD17_18706	Tere-Chr05:7559596	Transposed	MEKK
Tagetes erecta	gene-QVD17_18840	Tere-Chr05:9216335	WGD	Raf
Tagetes erecta	gene-QVD17_18842	Tere-Chr05:9252958	Proximal	Raf
Tagetes erecta	gene-QVD17_19243	Tere-Chr05:13952613	WGD	MEKK
Tagetes erecta	gene-QVD17_19307	Tere-Chr05:15082760	WGD	ZIK
Tagetes erecta	gene-QVD17_19872	Tere-Chr05:68495608	Proximal	Raf
Tagetes erecta	gene-QVD17_19880	Tere-Chr05:68615197	Proximal	Raf
Tagetes erecta	gene-QVD17_20061	Tere-Chr05:73397120	WGD	Raf
Tagetes erecta	gene-QVD17_20195	Tere-Chr05:75439687	Singletons	Raf
Tagetes erecta	gene-QVD17_20546	Tere-Chr05:79549125	Transposed	Raf
Tagetes erecta	gene-QVD17_20627	Tere-Chr05:80318549	Transposed	ZIK
Tagetes erecta	gene-QVD17_20694	Tere-Chr05:80842523	Proximal	Raf
Tagetes erecta	gene-QVD17_20697	Tere-Chr05:80854918	Proximal	Raf
Tagetes erecta	gene-QVD17_20699	Tere-Chr05:80874264	Proximal	Raf
Tagetes erecta	gene-QVD17_21324	Tere-Chr06:109220	WGD	Raf
Tagetes erecta	gene-QVD17_21930	Tere-Chr06:4265929	Singletons	Raf
Tagetes erecta	gene-QVD17_24876	Tere-Chr06:54967751	WGD	MEKK
Tagetes erecta	gene-QVD17_24933	Tere-Chr06:55573851	Singletons	Raf
Tagetes erecta	gene-QVD17_25120	Tere-Chr06:57361451	WGD	MEKK
Tagetes erecta	gene-QVD17_25390	Tere-Chr06:59883285	WGD	Raf
Tagetes erecta	gene-QVD17_25394	Tere-Chr06:59904993	WGD	Raf
Tagetes erecta	gene-QVD17_26091	Tere-Chr07:2219726	WGD	MEKK
Tagetes erecta	gene-QVD17_26187	Tere-Chr07:2807532	WGD	Raf
Tagetes erecta	gene-QVD17_26779	Tere-Chr07:7046778	WGD	MEKK
Tagetes erecta	gene-QVD17_27168	Tere-Chr07:9329588	WGD	MEKK
Tagetes erecta	gene-QVD17_27324	Tere-Chr07:10362672	WGD	MEKK
Tagetes erecta	gene-QVD17_27442	Tere-Chr07:10999199	Dispersed	MEKK
Tagetes erecta	gene-QVD17_27531	Tere-Chr07:11629157	Singletons	Raf
Tagetes erecta	gene-QVD17_28424	Tere-Chr07:19799479	Transposed	ZIK
Tagetes erecta	gene-QVD17_28522	Tere-Chr07:21679512	Singletons	Raf
Tagetes erecta	gene-QVD17_29828	Tere-Chr08:3622058	WGD	Raf
Tagetes erecta	gene-QVD17_29926	Tere-Chr08:4940736	WGD	MEKK
Tagetes erecta	gene-QVD17_31016	Tere-Chr08:54711283	Transposed	MEKK
Tagetes erecta	gene-QVD17_31741	Tere-Chr08:62248777	WGD	Raf
Tagetes erecta	gene-QVD17_33449	Tere-Chr09:7249589	WGD	Raf
Tagetes erecta	gene-QVD17_34243	Tere-Chr09:13542607	WGD	MEKK
Tagetes erecta	gene-QVD17_34649	Tere-Chr09:17722697	Transposed	Raf
Tagetes erecta	gene-QVD17_35386	Tere-Chr09:30047101	WGD	Raf
Tagetes erecta	gene-QVD17_36621	Tere-Chr10:7528962	WGD	Raf
Tagetes erecta	gene-QVD17_36809	Tere-Chr10:8907144	WGD	MEKK
Tagetes erecta	gene-QVD17_37882	Tere-Chr10:19858289	Transposed	MEKK
Tagetes erecta	gene-QVD17_38446	Tere-Chr11:1760102	Transposed	Raf
Tagetes erecta	gene-QVD17_38624	Tere-Chr11:3105931	WGD	MEKK
Tagetes erecta	gene-QVD17_38820	Tere-Chr11:5031010	Dispersed	ZIK
Tagetes erecta	gene-QVD17_39830	Tere-Chr11:25813749	WGD	ZIK
Tagetes erecta	gene-QVD17_40793	Tere-Chr11:36220409	WGD	MEKK
Tagetes erecta	gene-QVD17_40794	Tere-Chr11:36227327	Tandem	MEKK
Tagetes erecta	gene-QVD17_41286	Tere-Chr11:40017237	WGD	MEKK
Tagetes erecta	gene-QVD17_41642	Tere-Chr12:22036339	Transposed	Raf
Taraxacum kok-saghyz	gene-LXL04_000073	Tkok-Chr01:1644873	Transposed	ZIK
Taraxacum kok-saghyz	gene-LXL04_000641	Tkok-Chr01:11712352	WGD	MEKK
Taraxacum kok-saghyz	gene-LXL04_000704	Tkok-Chr01:12955571	Singletons	ZIK
Taraxacum kok-saghyz	gene-LXL04_001027	Tkok-Chr01:18724137	Singletons	Raf
Taraxacum kok-saghyz	gene-LXL04_002905	Tkok-Chr01:60889798	Dispersed	Raf
Taraxacum kok-saghyz	gene-LXL04_003208	Tkok-Chr01:70916755	Dispersed	MEKK
Taraxacum kok-saghyz	gene-LXL04_003991	Tkok-Chr01:121014336	WGD	Raf
Taraxacum kok-saghyz	gene-LXL04_005410	Tkok-Chr01:162895559	Singletons	Raf
Taraxacum kok-saghyz	gene-LXL04_005729	Tkok-Chr01:172249449	Singletons	ZIK
Taraxacum kok-saghyz	gene-LXL04_008209	Tkok-Chr02:92345974	Transposed	MEKK
Taraxacum kok-saghyz	gene-LXL04_009230	Tkok-Chr02:121024661	Tandem	MEKK
Taraxacum kok-saghyz	gene-LXL04_009231	Tkok-Chr02:121045749	Tandem	MEKK
Taraxacum kok-saghyz	gene-LXL04_009557	Tkok-Chr02:128948097	WGD	Raf
Taraxacum kok-saghyz	gene-LXL04_009685	Tkok-Chr02:131234029	WGD	Raf
Taraxacum kok-saghyz	gene-LXL04_010569	Tkok-Chr02:149159763	Dispersed	Raf
Taraxacum kok-saghyz	gene-LXL04_010703	Tkok-Chr02:151873387	Singletons	Raf
Taraxacum kok-saghyz	gene-LXL04_012939	Tkok-Chr03:21305960	Dispersed	Raf
Taraxacum kok-saghyz	gene-LXL04_013265	Tkok-Chr03:26745215	WGD	Raf
Taraxacum kok-saghyz	gene-LXL04_013538	Tkok-Chr03:31160144	WGD	MEKK
Taraxacum kok-saghyz	gene-LXL04_014583	Tkok-Chr03:53027108	WGD	Raf
Taraxacum kok-saghyz	gene-LXL04_014649	Tkok-Chr03:54347514	Transposed	MEKK
Taraxacum kok-saghyz	gene-LXL04_014896	Tkok-Chr03:59170066	WGD	Raf
Taraxacum kok-saghyz	gene-LXL04_014946	Tkok-Chr03:60137718	Transposed	Raf
Taraxacum kok-saghyz	gene-LXL04_016255	Tkok-Chr03:116673241	Proximal	MEKK
Taraxacum kok-saghyz	gene-LXL04_016850	Tkok-Chr03:135590251	Transposed	MEKK
Taraxacum kok-saghyz	gene-LXL04_016983	Tkok-Chr03:138387667	Transposed	MEKK
Taraxacum kok-saghyz	gene-LXL04_017627	Tkok-Chr03:155520764	Transposed	ZIK
Taraxacum kok-saghyz	gene-LXL04_017935	Tkok-Chr04:3946665	WGD	Raf
Taraxacum kok-saghyz	gene-LXL04_018042	Tkok-Chr04:5477760	WGD	Raf
Taraxacum kok-saghyz	gene-LXL04_018184	Tkok-Chr04:8187842	Transposed	Raf
Taraxacum kok-saghyz	gene-LXL04_018692	Tkok-Chr04:16696756	WGD	Raf
Taraxacum kok-saghyz	gene-LXL04_019615	Tkok-Chr04:35379982	WGD	Raf
Taraxacum kok-saghyz	gene-LXL04_020103	Tkok-Chr04:51706032	Transposed	Raf
Taraxacum kok-saghyz	gene-LXL04_020267	Tkok-Chr04:62188759	Transposed	Raf
Taraxacum kok-saghyz	gene-LXL04_021096	Tkok-Chr04:121529410	Transposed	Raf
Taraxacum kok-saghyz	gene-LXL04_021652	Tkok-Chr04:134265624	Transposed	MEKK
Taraxacum kok-saghyz	gene-LXL04_022546	Tkok-Chr05:1305525	Transposed	ZIK
Taraxacum kok-saghyz	gene-LXL04_023915	Tkok-Chr05:74130692	WGD	Raf
Taraxacum kok-saghyz	gene-LXL04_024305	Tkok-Chr05:86997021	Singletons	MEKK
Taraxacum kok-saghyz	gene-LXL04_024342	Tkok-Chr05:87809388	WGD	MEKK
Taraxacum kok-saghyz	gene-LXL04_024699	Tkok-Chr05:96896769	Singletons	Raf
Taraxacum kok-saghyz	gene-LXL04_025144	Tkok-Chr05:106759620	Singletons	Raf
Taraxacum kok-saghyz	gene-LXL04_025263	Tkok-Chr05:108903223	Singletons	Raf
Taraxacum kok-saghyz	gene-LXL04_025656	Tkok-Chr05:114807325	Dispersed	MEKK
Taraxacum kok-saghyz	gene-LXL04_025974	Tkok-Chr05:119313115	Singletons	Raf
Taraxacum kok-saghyz	gene-LXL04_027015	Tkok-Chr06:7028044	Singletons	Raf
Taraxacum kok-saghyz	gene-LXL04_027347	Tkok-Chr06:14047527	Transposed	Raf
Taraxacum kok-saghyz	gene-LXL04_028327	Tkok-Chr06:37866402	WGD	Raf
Taraxacum kok-saghyz	gene-LXL04_028478	Tkok-Chr06:43197369	WGD	Raf
Taraxacum kok-saghyz	gene-LXL04_028538	Tkok-Chr06:44811640	Transposed	Raf
Taraxacum kok-saghyz	gene-LXL04_028593	Tkok-Chr06:47018523	Transposed	Raf
Taraxacum kok-saghyz	gene-LXL04_028825	Tkok-Chr06:67397919	Transposed	Raf
Taraxacum kok-saghyz	gene-LXL04_029642	Tkok-Chr06:96140439	Transposed	Raf
Taraxacum kok-saghyz	gene-LXL04_029984	Tkok-Chr06:104971098	Transposed	Raf
Taraxacum kok-saghyz	gene-LXL04_030747	Tkok-Chr06:121942440	Singletons	ZIK
Taraxacum kok-saghyz	gene-LXL04_031102	Tkok-Chr07:582121	Transposed	Raf
Taraxacum kok-saghyz	gene-LXL04_031243	Tkok-Chr07:3062257	Transposed	Raf
Taraxacum kok-saghyz	gene-LXL04_031849	Tkok-Chr07:12199863	WGD	Raf
Taraxacum kok-saghyz	gene-LXL04_031855	Tkok-Chr07:12250045	Transposed	Raf
Taraxacum kok-saghyz	gene-LXL04_031887	Tkok-Chr07:12680515	Singletons	ZIK
Taraxacum kok-saghyz	gene-LXL04_032336	Tkok-Chr07:20861096	Tandem	Raf
Taraxacum kok-saghyz	gene-LXL04_032337	Tkok-Chr07:20874612	Tandem	Raf
Taraxacum kok-saghyz	gene-LXL04_032564	Tkok-Chr07:25608015	WGD	Raf
Taraxacum kok-saghyz	gene-LXL04_033306	Tkok-Chr07:40538076	WGD	Raf
Taraxacum kok-saghyz	gene-LXL04_033403	Tkok-Chr07:43015936	Singletons	Raf
Taraxacum kok-saghyz	gene-LXL04_035678	Tkok-Chr08:26906693	Transposed	Raf
Taraxacum kok-saghyz	gene-LXL04_035723	Tkok-Chr08:27693545	Transposed	Raf
Taraxacum kok-saghyz	gene-LXL04_036580	Tkok-Chr08:44926479	WGD	MEKK
Taraxacum kok-saghyz	gene-LXL04_036789	Tkok-Chr08:48334006	WGD	Raf
Taraxacum kok-saghyz	gene-LXL04_037321	Tkok-Chr09:6031910	Singletons	ZIK
Taraxacum kok-saghyz	gene-LXL04_037366	Tkok-Chr09:8250988	Transposed	MEKK
Taraxacum kok-saghyz	gene-LXL04_038177	Tkok-Chr09:33043638	Singletons	MEKK
Taraxacum kok-saghyz	gene-LXL04_038293	Tkok-Chr09:36715122	Dispersed	Raf
Taraxacum kok-saghyz	gene-LXL04_038975	Tkok-Chr09:55275140	Dispersed	MEKK
Taraxacum kok-saghyz	gene-LXL04_039191	Tkok-Chr09:61995518	Transposed	ZIK
Taraxacum kok-saghyz	gene-LXL04_039332	Tkok-Scaffold_10:3242488	WGD	Raf
Taraxacum kok-saghyz	gene-LXL04_039644	Tkok-Scaffold_20:480344	WGD	Raf

## Sheet: TableS5
Supplementary Table S5.Inter-specific collinear gene pair among ten Asteraceae species.
Gene1	Gene2	Pan Type	Group	Subfamily
gene-LOC110941748	gene-QVD17_16876	Conserved	Ha_Te	ZIK
gene-LOC110872035	gene-QVD17_17154	Variable	Ha_Te	Raf
gene-LOC110910105	gene-QVD17_17497	Variable	Ha_Te	MEKK
gene-LOC110869562	gene-QVD17_17446	Rare	Ha_Te	ZIK
gene-LOC110872035	gene-QVD17_15346	Variable	Ha_Te	Raf
gene-LOC110878248	gene-QVD17_35386	Rare	Ha_Te	Raf
gene-LOC110920898	gene-QVD17_01889	Conserved	Ha_Te	ZIK
gene-LOC110922037	gene-QVD17_02115	Variable	Ha_Te	Raf
gene-LOC110913311	gene-QVD17_02474	Conserved	Ha_Te	Raf
gene-LOC110935978	gene-QVD17_16327	Conserved	Ha_Te	Raf
gene-LOC110913311	gene-QVD17_16316	Conserved	Ha_Te	Raf
gene-LOC110920898	gene-QVD17_39830	Conserved	Ha_Te	ZIK
gene-LOC110929592	gene-QVD17_14332	Variable	Ha_Te	ZIK
gene-LOC110928946	gene-QVD17_12840	Conserved	Ha_Te	MEKK
gene-LOC110929678	gene-QVD17_14086	Variable	Ha_Te	MEKK
gene-LOC110922935	gene-QVD17_02822	Variable	Ha_Te	MEKK
gene-LOC110938159	gene-QVD17_05642	Variable	Ha_Te	MEKK
gene-LOC110935989	gene-QVD17_02474	Conserved	Ha_Te	Raf
gene-LOC110935989	gene-QVD17_16316	Conserved	Ha_Te	Raf
gene-LOC110938116	gene-QVD17_19307	Variable	Ha_Te	ZIK
gene-LOC110936940	gene-QVD17_21930	Variable	Ha_Te	Raf
gene-LOC110922935	gene-QVD17_34243	Variable	Ha_Te	MEKK
gene-LOC110940996	gene-QVD17_07810	Conserved	Ha_Te	Raf
gene-LOC110941640	gene-QVD17_38820	Variable	Ha_Te	ZIK
gene-LOC110942081	gene-QVD17_38624	Variable	Ha_Te	MEKK
gene-LOC110942246	gene-QVD17_38446	Variable	Ha_Te	Raf
gene-LOC110864929	gene-QVD17_03863	Rare	Ha_Te	MEKK
gene-LOC110886454	gene-QVD17_00323	Variable	Ha_Te	Raf
gene-LOC110889663	gene-QVD17_00314	Conserved	Ha_Te	ZIK
gene-LOC110864412	gene-QVD17_04428	Variable	Ha_Te	MEKK
gene-LOC110864929	gene-QVD17_40794	Rare	Ha_Te	MEKK
gene-LOC110864927	gene-QVD17_40793	Rare	Ha_Te	MEKK
gene-LOC110864412	gene-QVD17_41286	Variable	Ha_Te	MEKK
gene-LOC110868064	gene-QVD17_01889	Conserved	Ha_Te	ZIK
gene-LOC110867760	gene-QVD17_36809	Variable	Ha_Te	MEKK
gene-LOC110868064	gene-QVD17_39830	Conserved	Ha_Te	ZIK
gene-LOC110940691	gene-QVD17_01526	Variable	Ha_Te	ZIK
gene-LOC110873255	gene-QVD17_02822	Variable	Ha_Te	MEKK
gene-LOC110871835	gene-QVD17_31741	Variable	Ha_Te	Raf
gene-LOC110873255	gene-QVD17_34243	Variable	Ha_Te	MEKK
gene-LOC110879474	gene-QVD17_10434	Conserved	Ha_Te	MEKK
gene-LOC110879817	gene-QVD17_10727	Conserved	Ha_Te	Raf
gene-LOC110885206	gene-QVD17_10770	Variable	Ha_Te	Raf
gene-LOC110876924	gene-QVD17_10914	Variable	Ha_Te	MEKK
gene-LOC110880004	gene-QVD17_10924	Variable	Ha_Te	MEKK
gene-LOC110878349	gene-QVD17_09630	Conserved	Ha_Te	Raf
gene-LOC110878641	gene-QVD17_09419	Variable	Ha_Te	Raf
gene-LOC110878769	gene-QVD17_10278	Rare	Ha_Te	MEKK
gene-LOC110879076	gene-QVD17_09981	Variable	Ha_Te	MEKK
gene-LOC110879299	gene-QVD17_09685	Rare	Ha_Te	Raf
gene-LOC110879820	gene-QVD17_25390	Conserved	Ha_Te	Raf
gene-LOC110879817	gene-QVD17_25394	Conserved	Ha_Te	Raf
gene-LOC110879076	gene-QVD17_24876	Variable	Ha_Te	MEKK
gene-LOC110877539	gene-QVD17_27531	Conserved	Ha_Te	Raf
gene-LOC110884724	gene-QVD17_26779	Conserved	Ha_Te	MEKK
gene-LOC110886219	gene-QVD17_26187	Variable	Ha_Te	Raf
gene-LOC110885536	gene-QVD17_28522	Conserved	Ha_Te	Raf
gene-LOC110885057	gene-QVD17_28424	Conserved	Ha_Te	ZIK
gene-LOC110886368	gene-QVD17_26091	Variable	Ha_Te	MEKK
gene-LOC110886368	gene-QVD17_29926	Variable	Ha_Te	MEKK
gene-LOC110885401	gene-QVD17_34649	Rare	Ha_Te	Raf
gene-LOC110890305	gene-QVD17_06148	Conserved	Ha_Te	MEKK
gene-LOC110920049	gene-QVD17_06326	Variable	Ha_Te	MEKK
gene-LOC110890041	gene-QVD17_06060	Rare	Ha_Te	ZIK
gene-LOC110890165	gene-QVD17_05925	Variable	Ha_Te	Raf
gene-LOC110890230	gene-QVD17_05902	Variable	Ha_Te	MEKK
gene-LOC110889524	gene-QVD17_10278	Rare	Ha_Te	MEKK
gene-LOC110890741	gene-QVD17_15087	Rare	Ha_Te	Raf
gene-LOC110891346	gene-QVD17_14695	Conserved	Ha_Te	Raf
gene-LOC110889524	gene-QVD17_25120	Rare	Ha_Te	MEKK
gene-LOC110894129	gene-QVD17_26091	Variable	Ha_Te	MEKK
gene-LOC110894129	gene-QVD17_29926	Variable	Ha_Te	MEKK
gene-LOC110894025	gene-QVD17_29828	Variable	Ha_Te	Raf
gene-LOC110900792	gene-QVD17_02115	Variable	Ha_Te	Raf
gene-LOC110903121	gene-QVD17_14086	Variable	Ha_Te	MEKK
gene-LOC110903121	gene-QVD17_27168	Variable	Ha_Te	MEKK
gene-LOC110885818	gene-QVD17_31016	Variable	Ha_Te	MEKK
gene-LOC110903954	gene-QVD17_06540	Variable	Ha_Te	MEKK
gene-LOC110904135	gene-QVD17_36621	Conserved	Ha_Te	Raf
gene-LOC110903954	gene-QVD17_36809	Variable	Ha_Te	MEKK
gene-LOC110908419	gene-QVD17_37882	Variable	Ha_Te	MEKK
gene-LOC110909819	gene-QVD17_02957	Variable	Ha_Te	Raf
gene-LOC110912037	gene-QVD17_05043	Conserved	Ha_Te	Raf
gene-LOC110912507	gene-QVD17_09981	Variable	Ha_Te	MEKK
gene-LOC110910812	gene-QVD17_17848	Conserved	Ha_Te	Raf
gene-LOC110938425	gene-QVD17_18310	Rare	Ha_Te	Raf
gene-LOC110912037	gene-QVD17_18840	Conserved	Ha_Te	Raf
gene-LOC110911658	gene-QVD17_18017	Variable	Ha_Te	Raf
gene-LOC110911116	gene-QVD17_18706	Rare	Ha_Te	MEKK
gene-LOC110912507	gene-QVD17_24876	Variable	Ha_Te	MEKK
gene-LOC110915496	gene-QVD17_05043	Conserved	Ha_Te	Raf
gene-LOC110917556	gene-QVD17_05642	Variable	Ha_Te	MEKK
gene-LOC110915898	gene-QVD17_10727	Conserved	Ha_Te	Raf
gene-LOC110918834	gene-QVD17_10914	Variable	Ha_Te	MEKK
gene-LOC110916218	gene-QVD17_10434	Conserved	Ha_Te	MEKK
gene-LOC110882692	gene-QVD17_20061	Variable	Ha_Te	Raf
gene-LOC110915220	gene-QVD17_20195	Variable	Ha_Te	Raf
gene-LOC110918146	gene-QVD17_20627	Rare	Ha_Te	ZIK
gene-LOC110917115	gene-QVD17_20546	Conserved	Ha_Te	Raf
gene-LOC110917556	gene-QVD17_19243	Variable	Ha_Te	MEKK
gene-LOC110915496	gene-QVD17_18840	Conserved	Ha_Te	Raf
gene-LOC110918530	gene-QVD17_25390	Conserved	Ha_Te	Raf
gene-LOC110915898	gene-QVD17_25394	Conserved	Ha_Te	Raf
gene-LOC110921925	gene-QVD17_03863	Rare	Ha_Te	MEKK
gene-LOC110926392	gene-QVD17_04428	Variable	Ha_Te	MEKK
gene-LOC110915270	gene-QVD17_04623	Conserved	Ha_Te	Raf
gene-LOC110926349	gene-QVD17_03519	Variable	Ha_Te	Raf
gene-LOC110915270	gene-QVD17_09630	Conserved	Ha_Te	Raf
gene-LOC110922287	gene-QVD17_20061	Variable	Ha_Te	Raf
gene-LOC110922287	gene-QVD17_33449	Variable	Ha_Te	Raf
gene-LOC110915270	gene-QVD17_36621	Conserved	Ha_Te	Raf
gene-LOC110921925	gene-QVD17_40794	Rare	Ha_Te	MEKK
gene-QVD17_06540	gene-E3N88_02538	Variable	Te_Mm	MEKK
gene-QVD17_02822	gene-E3N88_11156	Variable	Te_Mm	MEKK
gene-QVD17_06540	gene-E3N88_12474	Variable	Te_Mm	MEKK
gene-QVD17_01889	gene-E3N88_15923	Conserved	Te_Mm	ZIK
gene-QVD17_01526	gene-E3N88_15391	Variable	Te_Mm	ZIK
gene-QVD17_03863	gene-E3N88_17086	Rare	Te_Mm	MEKK
gene-QVD17_00314	gene-E3N88_17800	Conserved	Te_Mm	ZIK
gene-QVD17_04428	gene-E3N88_16764	Variable	Te_Mm	MEKK
gene-QVD17_02822	gene-E3N88_21864	Variable	Te_Mm	MEKK
gene-QVD17_02957	gene-E3N88_22555	Variable	Te_Mm	Raf
gene-QVD17_01889	gene-E3N88_24958	Conserved	Te_Mm	ZIK
gene-QVD17_02115	gene-E3N88_24753	Variable	Te_Mm	Raf
gene-QVD17_06148	gene-E3N88_28011	Conserved	Te_Mm	MEKK
gene-QVD17_05043	gene-E3N88_29901	Conserved	Te_Mm	Raf
gene-QVD17_03519	gene-E3N88_31488	Variable	Te_Mm	Raf
gene-QVD17_03863	gene-E3N88_31154	Rare	Te_Mm	MEKK
gene-QVD17_06326	gene-E3N88_35377	Variable	Te_Mm	MEKK
gene-QVD17_05642	gene-E3N88_34410	Variable	Te_Mm	MEKK
gene-QVD17_06326	gene-E3N88_35312	Variable	Te_Mm	MEKK
gene-QVD17_06148	gene-E3N88_35258	Conserved	Te_Mm	MEKK
gene-QVD17_10770	gene-E3N88_21104	Variable	Te_Mm	Raf
gene-QVD17_10914	gene-E3N88_21255	Variable	Te_Mm	MEKK
gene-QVD17_10924	gene-E3N88_21262	Variable	Te_Mm	MEKK
gene-QVD17_10278	gene-E3N88_20606	Rare	Te_Mm	MEKK
gene-QVD17_10434	gene-E3N88_20773	Conserved	Te_Mm	MEKK
gene-QVD17_09981	gene-E3N88_20235	Variable	Te_Mm	MEKK
gene-QVD17_09685	gene-E3N88_19977	Rare	Te_Mm	Raf
gene-QVD17_07810	gene-E3N88_21585	Conserved	Te_Mm	Raf
gene-QVD17_09419	gene-E3N88_24070	Variable	Te_Mm	Raf
gene-QVD17_10727	gene-E3N88_39412	Conserved	Te_Mm	Raf
gene-QVD17_10278	gene-E3N88_39189	Rare	Te_Mm	MEKK
gene-QVD17_14332	gene-E3N88_27636	Variable	Te_Mm	ZIK
gene-QVD17_14395	gene-E3N88_27672	Variable	Te_Mm	MEKK
gene-QVD17_14086	gene-E3N88_27456	Variable	Te_Mm	MEKK
gene-QVD17_12840	gene-E3N88_27975	Conserved	Te_Mm	MEKK
gene-QVD17_12840	gene-E3N88_28011	Conserved	Te_Mm	MEKK
gene-QVD17_14086	gene-E3N88_27362	Variable	Te_Mm	MEKK
gene-QVD17_17497	gene-E3N88_11156	Variable	Te_Mm	MEKK
gene-QVD17_17497	gene-E3N88_34018	Variable	Te_Mm	MEKK
gene-QVD17_16876	gene-E3N88_33642	Conserved	Te_Mm	ZIK
gene-QVD17_17154	gene-E3N88_33782	Variable	Te_Mm	Raf
gene-QVD17_15087	gene-E3N88_32461	Rare	Te_Mm	Raf
gene-QVD17_14695	gene-E3N88_33101	Conserved	Te_Mm	Raf
gene-QVD17_14695	gene-E3N88_33060	Conserved	Te_Mm	Raf
gene-QVD17_15346	gene-E3N88_33782	Variable	Te_Mm	Raf
gene-QVD17_18310	gene-E3N88_02021	Rare	Te_Mm	Raf
gene-QVD17_17848	gene-E3N88_05248	Conserved	Te_Mm	Raf
gene-QVD17_18017	gene-E3N88_05139	Variable	Te_Mm	Raf
gene-QVD17_18706	gene-E3N88_05068	Rare	Te_Mm	MEKK
gene-QVD17_20546	gene-E3N88_19372	Conserved	Te_Mm	Raf
gene-QVD17_20627	gene-E3N88_19428	Rare	Te_Mm	ZIK
gene-QVD17_20061	gene-E3N88_19073	Variable	Te_Mm	Raf
gene-QVD17_20195	gene-E3N88_19154	Variable	Te_Mm	Raf
gene-QVD17_18840	gene-E3N88_29901	Conserved	Te_Mm	Raf
gene-QVD17_24876	gene-E3N88_20235	Variable	Te_Mm	MEKK
gene-QVD17_21930	gene-E3N88_36725	Variable	Te_Mm	Raf
gene-QVD17_25390	gene-E3N88_39410	Conserved	Te_Mm	Raf
gene-QVD17_25394	gene-E3N88_39412	Conserved	Te_Mm	Raf
gene-QVD17_25120	gene-E3N88_39189	Rare	Te_Mm	MEKK
gene-QVD17_26779	gene-E3N88_06334	Conserved	Te_Mm	MEKK
gene-QVD17_26187	gene-E3N88_05784	Variable	Te_Mm	Raf
gene-QVD17_28424	gene-E3N88_06439	Conserved	Te_Mm	ZIK
gene-QVD17_28522	gene-E3N88_06524	Conserved	Te_Mm	Raf
gene-QVD17_27324	gene-E3N88_27672	Variable	Te_Mm	MEKK
gene-QVD17_27168	gene-E3N88_27456	Variable	Te_Mm	MEKK
gene-QVD17_26091	gene-E3N88_41036	Variable	Te_Mm	MEKK
gene-QVD17_31741	gene-E3N88_37492	Variable	Te_Mm	Raf
gene-QVD17_31016	gene-E3N88_38846	Variable	Te_Mm	MEKK
gene-QVD17_31741	gene-E3N88_37465	Variable	Te_Mm	Raf
gene-QVD17_29926	gene-E3N88_40971	Variable	Te_Mm	MEKK
gene-QVD17_29926	gene-E3N88_41036	Variable	Te_Mm	MEKK
gene-QVD17_34243	gene-E3N88_11156	Variable	Te_Mm	MEKK
gene-QVD17_34649	gene-E3N88_10892	Rare	Te_Mm	Raf
gene-QVD17_35386	gene-E3N88_14930	Rare	Te_Mm	Raf
gene-QVD17_33449	gene-E3N88_19073	Variable	Te_Mm	Raf
gene-QVD17_34243	gene-E3N88_21864	Variable	Te_Mm	MEKK
gene-QVD17_37882	gene-E3N88_01092	Variable	Te_Mm	MEKK
gene-QVD17_36809	gene-E3N88_02538	Variable	Te_Mm	MEKK
gene-QVD17_37882	gene-E3N88_00999	Variable	Te_Mm	MEKK
gene-QVD17_36809	gene-E3N88_12474	Variable	Te_Mm	MEKK
gene-QVD17_36809	gene-E3N88_20235	Variable	Te_Mm	MEKK
gene-QVD17_39830	gene-E3N88_15923	Conserved	Te_Mm	ZIK
gene-QVD17_38820	gene-E3N88_15391	Variable	Te_Mm	ZIK
gene-QVD17_40794	gene-E3N88_17086	Rare	Te_Mm	MEKK
gene-QVD17_41286	gene-E3N88_16764	Variable	Te_Mm	MEKK
gene-QVD17_38446	gene-E3N88_26428	Variable	Te_Mm	Raf
gene-QVD17_39830	gene-E3N88_24958	Conserved	Te_Mm	ZIK
gene-QVD17_40794	gene-E3N88_31154	Rare	Te_Mm	MEKK
gene-E3N88_00999	gene-LOC139897487	Variable	Mm_Rl	MEKK
gene-E3N88_02694	gene-LOC139896280	Conserved	Mm_Rl	Raf
gene-E3N88_01092	gene-LOC139897487	Variable	Mm_Rl	MEKK
gene-E3N88_02021	gene-LOC139849579	Rare	Mm_Rl	Raf
gene-E3N88_00431	gene-LOC139855269	Conserved	Mm_Rl	Raf
gene-E3N88_02021	gene-LOC139859824	Rare	Mm_Rl	Raf
gene-E3N88_02538	gene-LOC139861178	Variable	Mm_Rl	MEKK
gene-E3N88_05139	gene-LOC139851941	Variable	Mm_Rl	Raf
gene-E3N88_05248	gene-LOC139853305	Conserved	Mm_Rl	Raf
gene-E3N88_05784	gene-LOC139890696	Variable	Mm_Rl	Raf
gene-E3N88_05784	gene-LOC139904062	Variable	Mm_Rl	Raf
gene-E3N88_06524	gene-LOC139845084	Conserved	Mm_Rl	Raf
gene-E3N88_05784	gene-LOC139871631	Variable	Mm_Rl	Raf
gene-E3N88_06334	gene-LOC139871097	Conserved	Mm_Rl	MEKK
gene-E3N88_06439	gene-LOC139872073	Conserved	Mm_Rl	ZIK
gene-E3N88_06524	gene-LOC139871645	Conserved	Mm_Rl	Raf
gene-E3N88_11282	gene-LOC139899194	Variable	Mm_Rl	Raf
gene-E3N88_11156	gene-LOC139870179	Variable	Mm_Rl	MEKK
gene-E3N88_10892	gene-LOC139872529	Rare	Mm_Rl	Raf
gene-E3N88_12474	gene-LOC139861178	Variable	Mm_Rl	MEKK
gene-E3N88_14930	gene-LOC139843381	Rare	Mm_Rl	Raf
gene-E3N88_14930	gene-LOC139876550	Rare	Mm_Rl	Raf
gene-E3N88_16109	gene-LOC139886495	Variable	Mm_Rl	Raf
gene-E3N88_15923	gene-LOC139862307	Conserved	Mm_Rl	ZIK
gene-E3N88_15923	gene-LOC139856183	Conserved	Mm_Rl	ZIK
gene-E3N88_16109	gene-LOC139853388	Variable	Mm_Rl	Raf
gene-E3N88_18162	gene-LOC139886165	Variable	Mm_Rl	ZIK
gene-E3N88_17086	gene-LOC139847974	Rare	Mm_Rl	MEKK
gene-E3N88_17086	gene-LOC139857591	Rare	Mm_Rl	MEKK
gene-E3N88_17220	gene-LOC139857724	Rare	Mm_Rl	Raf
gene-E3N88_16764	gene-LOC139857104	Variable	Mm_Rl	MEKK
gene-E3N88_19372	gene-LOC139897177	Conserved	Mm_Rl	Raf
gene-E3N88_19154	gene-LOC139897332	Variable	Mm_Rl	Raf
gene-E3N88_19428	gene-LOC139861361	Rare	Mm_Rl	ZIK
gene-E3N88_18574	gene-LOC139870179	Variable	Mm_Rl	MEKK
gene-E3N88_20773	gene-LOC139892299	Conserved	Mm_Rl	MEKK
gene-E3N88_20606	gene-LOC139892226	Rare	Mm_Rl	MEKK
gene-E3N88_20235	gene-LOC139867218	Variable	Mm_Rl	MEKK
gene-E3N88_19977	gene-LOC139866188	Rare	Mm_Rl	Raf
gene-E3N88_21104	gene-LOC139867491	Variable	Mm_Rl	Raf
gene-E3N88_21255	gene-LOC139867914	Variable	Mm_Rl	MEKK
gene-E3N88_21262	gene-LOC139867895	Variable	Mm_Rl	MEKK
gene-E3N88_20606	gene-LOC139865701	Rare	Mm_Rl	MEKK
gene-E3N88_20773	gene-LOC139866045	Conserved	Mm_Rl	MEKK
gene-E3N88_21585	gene-LOC139889537	Conserved	Mm_Rl	Raf
gene-E3N88_22555	gene-LOC139903021	Variable	Mm_Rl	Raf
gene-E3N88_21585	gene-LOC139865615	Conserved	Mm_Rl	Raf
gene-E3N88_21864	gene-LOC139870179	Variable	Mm_Rl	MEKK
gene-E3N88_22062	gene-LOC139872443	Rare	Mm_Rl	Raf
gene-E3N88_22555	gene-LOC139871576	Variable	Mm_Rl	Raf
gene-E3N88_24753	gene-LOC139886495	Variable	Mm_Rl	Raf
gene-E3N88_24958	gene-LOC139862307	Conserved	Mm_Rl	ZIK
gene-E3N88_26235	gene-LOC139848501	Variable	Mm_Rl	MEKK
gene-E3N88_24753	gene-LOC139853388	Variable	Mm_Rl	Raf
gene-E3N88_24958	gene-LOC139856183	Conserved	Mm_Rl	ZIK
gene-E3N88_26428	gene-LOC139858325	Variable	Mm_Rl	Raf
gene-E3N88_27340	gene-LOC139891309	Rare	Mm_Rl	Raf
gene-E3N88_27362	gene-LOC139888090	Variable	Mm_Rl	MEKK
gene-E3N88_28517	gene-LOC139890655	Conserved	Mm_Rl	Raf
gene-E3N88_27636	gene-LOC139891014	Variable	Mm_Rl	ZIK
gene-E3N88_27672	gene-LOC139890981	Variable	Mm_Rl	MEKK
gene-E3N88_27456	gene-LOC139888090	Variable	Mm_Rl	MEKK
gene-E3N88_28011	gene-LOC139898079	Conserved	Mm_Rl	MEKK
gene-E3N88_27975	gene-LOC139898079	Conserved	Mm_Rl	MEKK
gene-E3N88_28425	gene-LOC139901800	Variable	Mm_Rl	Raf
gene-E3N88_26610	gene-LOC139901800	Variable	Mm_Rl	Raf
gene-E3N88_28304	gene-LOC139898209	Variable	Mm_Rl	Raf
gene-E3N88_26953	gene-LOC139840678	Rare	Mm_Rl	Raf
gene-E3N88_29901	gene-LOC139850269	Conserved	Mm_Rl	Raf
gene-E3N88_31154	gene-LOC139847974	Rare	Mm_Rl	MEKK
gene-E3N88_31488	gene-LOC139857450	Variable	Mm_Rl	Raf
gene-E3N88_31154	gene-LOC139857591	Rare	Mm_Rl	MEKK
gene-E3N88_33642	gene-LOC139843580	Conserved	Mm_Rl	ZIK
gene-E3N88_33101	gene-LOC139844341	Conserved	Mm_Rl	Raf
gene-E3N88_32474	gene-LOC139843381	Rare	Mm_Rl	Raf
gene-E3N88_33782	gene-LOC139877742	Variable	Mm_Rl	Raf
gene-E3N88_34018	gene-LOC139874460	Variable	Mm_Rl	MEKK
gene-E3N88_36725	gene-LOC139871328	Variable	Mm_Rl	Raf
gene-E3N88_34410	gene-LOC139886204	Variable	Mm_Rl	MEKK
gene-E3N88_35723	gene-LOC139851444	Rare	Mm_Rl	Raf
gene-E3N88_34410	gene-LOC139855852	Variable	Mm_Rl	MEKK
gene-E3N88_36399	gene-LOC139851672	Variable	Mm_Rl	Raf
gene-E3N88_35837	gene-LOC139851444	Rare	Mm_Rl	Raf
gene-E3N88_39412	gene-LOC139892473	Conserved	Mm_Rl	Raf
gene-E3N88_39189	gene-LOC139892226	Rare	Mm_Rl	MEKK
gene-E3N88_38846	gene-LOC139839900	Variable	Mm_Rl	MEKK
gene-E3N88_39189	gene-LOC139865701	Rare	Mm_Rl	MEKK
gene-E3N88_39410	gene-LOC139865692	Conserved	Mm_Rl	Raf
gene-E3N88_37492	gene-LOC139873370	Variable	Mm_Rl	Raf
gene-E3N88_41036	gene-LOC139872435	Variable	Mm_Rl	MEKK
gene-LOC139862307	gene-LOC122601287	Conserved	Rl_Ec	ZIK
gene-LOC139886495	gene-LOC122586129	Variable	Rl_Ec	Raf
gene-LOC139885929	gene-LOC122591025	Variable	Rl_Ec	Raf
gene-LOC139851302	gene-LOC122590844	Variable	Rl_Ec	MEKK
gene-LOC139849719	gene-LOC122593446	Conserved	Rl_Ec	MEKK
gene-LOC139871328	gene-LOC122593767	Variable	Rl_Ec	Raf
gene-LOC139886165	gene-LOC122593331	Variable	Rl_Ec	ZIK
gene-LOC139886204	gene-LOC122594297	Variable	Rl_Ec	MEKK
gene-LOC139885929	gene-LOC122599429	Variable	Rl_Ec	Raf
gene-LOC139886165	gene-LOC122599905	Variable	Rl_Ec	ZIK
gene-LOC139845418	gene-LOC122603097	Conserved	Rl_Ec	Raf
gene-LOC139892226	gene-LOC122588706	Rare	Rl_Ec	MEKK
gene-LOC139892299	gene-LOC122588741	Conserved	Rl_Ec	MEKK
gene-LOC139892473	gene-LOC122586384	Conserved	Rl_Ec	Raf
gene-LOC139889537	gene-LOC122588103	Conserved	Rl_Ec	Raf
gene-LOC139892050	gene-LOC122586696	Variable	Rl_Ec	Raf
gene-LOC139891014	gene-LOC122593331	Variable	Rl_Ec	ZIK
gene-LOC139890981	gene-LOC122594297	Variable	Rl_Ec	MEKK
gene-LOC139891272	gene-LOC122591025	Variable	Rl_Ec	Raf
gene-LOC139890981	gene-LOC122602219	Variable	Rl_Ec	MEKK
gene-LOC139891014	gene-LOC122599905	Variable	Rl_Ec	ZIK
gene-LOC139888090	gene-LOC122601601	Variable	Rl_Ec	MEKK
gene-LOC139891272	gene-LOC122599429	Variable	Rl_Ec	Raf
gene-LOC139891309	gene-LOC122598939	Rare	Rl_Ec	Raf
gene-LOC139890655	gene-LOC122600051	Conserved	Rl_Ec	Raf
gene-LOC139890696	gene-LOC122600001	Variable	Rl_Ec	Raf
gene-LOC139898079	gene-LOC122593446	Conserved	Rl_Ec	MEKK
gene-LOC139898079	gene-LOC122596327	Conserved	Rl_Ec	MEKK
gene-LOC139897177	gene-LOC122594946	Conserved	Rl_Ec	Raf
gene-LOC139897332	gene-LOC122595661	Variable	Rl_Ec	Raf
gene-LOC139898079	gene-LOC122600897	Conserved	Rl_Ec	MEKK
gene-LOC139898209	gene-LOC122601996	Variable	Rl_Ec	Raf
gene-LOC139901800	gene-LOC122601142	Variable	Rl_Ec	Raf
gene-LOC139896280	gene-LOC122603277	Conserved	Rl_Ec	Raf
gene-LOC139903021	gene-LOC122607934	Variable	Rl_Ec	Raf
gene-LOC139899194	gene-LOC122606863	Variable	Rl_Ec	Raf
gene-LOC139896280	gene-LOC122579576	Conserved	Rl_Ec	Raf
gene-LOC139839900	gene-LOC122610963	Variable	Rl_Ec	MEKK
gene-LOC139839599	gene-LOC122603773	Conserved	Rl_Ec	Raf
gene-LOC139904062	gene-LOC122596296	Variable	Rl_Ec	Raf
gene-LOC139845084	gene-LOC122595636	Conserved	Rl_Ec	Raf
gene-LOC139840678	gene-LOC122601801	Rare	Rl_Ec	Raf
gene-LOC139904557	gene-LOC122607642	Conserved	Rl_Ec	Raf
gene-LOC139844341	gene-LOC122583051	Conserved	Rl_Ec	Raf
gene-LOC139843381	gene-LOC122581736	Rare	Rl_Ec	Raf
gene-LOC139844483	gene-LOC122581992	Variable	Rl_Ec	Raf
gene-LOC139843580	gene-LOC122582779	Conserved	Rl_Ec	ZIK
gene-LOC139846506	gene-LOC122611156	Variable	Rl_Ec	MEKK
gene-LOC139850269	gene-LOC122610022	Conserved	Rl_Ec	Raf
gene-LOC139847974	gene-LOC122610020	Rare	Rl_Ec	MEKK
gene-LOC139848501	gene-LOC122610731	Variable	Rl_Ec	MEKK
gene-LOC139855453	gene-LOC122601950	Variable	Rl_Ec	MEKK
gene-LOC139853388	gene-LOC122586129	Variable	Rl_Ec	Raf
gene-LOC139856183	gene-LOC122601287	Conserved	Rl_Ec	ZIK
gene-LOC139851941	gene-LOC122590715	Variable	Rl_Ec	Raf
gene-LOC139855852	gene-LOC122594297	Variable	Rl_Ec	MEKK
gene-LOC139851666	gene-LOC122593446	Conserved	Rl_Ec	MEKK
gene-LOC139851444	gene-LOC122590679	Rare	Rl_Ec	Raf
gene-LOC139851672	gene-LOC122594040	Variable	Rl_Ec	Raf
gene-LOC139852263	gene-LOC122593554	Variable	Rl_Ec	MEKK
gene-LOC139852362	gene-LOC122592573	Rare	Rl_Ec	Raf
gene-LOC139853036	gene-LOC122593974	Rare	Rl_Ec	ZIK
gene-LOC139855269	gene-LOC122603097	Conserved	Rl_Ec	Raf
gene-LOC139853727	gene-LOC122603082	Conserved	Rl_Ec	Raf
gene-LOC139857104	gene-LOC122611156	Variable	Rl_Ec	MEKK
gene-LOC139857591	gene-LOC122610020	Rare	Rl_Ec	MEKK
gene-LOC139858325	gene-LOC122611103	Variable	Rl_Ec	Raf
gene-LOC139857317	gene-LOC122611144	Variable	Rl_Ec	ZIK
gene-LOC139857450	gene-LOC122579661	Variable	Rl_Ec	Raf
gene-LOC139861178	gene-LOC122586585	Variable	Rl_Ec	MEKK
gene-LOC139861098	gene-LOC122596380	Variable	Rl_Ec	Raf
gene-LOC139861178	gene-LOC122604699	Variable	Rl_Ec	MEKK
gene-LOC139867218	gene-LOC122586585	Variable	Rl_Ec	MEKK
gene-LOC139867491	gene-LOC122587781	Variable	Rl_Ec	Raf
gene-LOC139865692	gene-LOC122587193	Conserved	Rl_Ec	Raf
gene-LOC139866045	gene-LOC122588741	Conserved	Rl_Ec	MEKK
gene-LOC139865701	gene-LOC122588706	Rare	Rl_Ec	MEKK
gene-LOC139867895	gene-LOC122589572	Variable	Rl_Ec	MEKK
gene-LOC139867914	gene-LOC122588329	Variable	Rl_Ec	MEKK
gene-LOC139865615	gene-LOC122588103	Conserved	Rl_Ec	Raf
gene-LOC139866016	gene-LOC122589689	Variable	Rl_Ec	MEKK
gene-LOC139866088	gene-LOC122589124	Conserved	Rl_Ec	Raf
gene-LOC139866188	gene-LOC122588547	Rare	Rl_Ec	Raf
gene-LOC139867218	gene-LOC122604699	Variable	Rl_Ec	MEKK
gene-LOC139866088	gene-LOC122579576	Conserved	Rl_Ec	Raf
gene-LOC139873370	gene-LOC122579578	Variable	Rl_Ec	Raf
gene-LOC139871097	gene-LOC122596327	Conserved	Rl_Ec	MEKK
gene-LOC139872435	gene-LOC122596507	Variable	Rl_Ec	MEKK
gene-LOC139871631	gene-LOC122596296	Variable	Rl_Ec	Raf
gene-LOC139871645	gene-LOC122595636	Conserved	Rl_Ec	Raf
gene-LOC139872073	gene-LOC122595430	Conserved	Rl_Ec	ZIK
gene-LOC139871576	gene-LOC122607934	Variable	Rl_Ec	Raf
gene-LOC139872529	gene-LOC122608395	Rare	Rl_Ec	Raf
gene-LOC139873229	gene-LOC122607356	Rare	Rl_Ec	Raf
gene-LOC139872443	gene-LOC122609395	Rare	Rl_Ec	Raf
gene-LOC139870179	gene-LOC122609271	Variable	Rl_Ec	MEKK
gene-LOC139873370	gene-LOC122579661	Variable	Rl_Ec	Raf
gene-LOC139870179	gene-LOC122581575	Variable	Rl_Ec	MEKK
gene-LOC139874460	gene-LOC122581575	Variable	Rl_Ec	MEKK
gene-LOC139877762	gene-LOC122581064	Rare	Rl_Ec	ZIK
gene-LOC139877742	gene-LOC122582128	Variable	Rl_Ec	Raf
gene-LOC139877545	gene-LOC122581992	Variable	Rl_Ec	Raf
gene-LOC139876550	gene-LOC122581736	Rare	Rl_Ec	Raf
gene-LOC122586129	TkA01G054230	Variable	Ec_Ts	Raf
gene-LOC122601287	TkA01G020460	Conserved	Ec_Ts	ZIK
gene-LOC122610963	TkA05G413980	Variable	Ec_Ts	MEKK
gene-LOC122587772	TkA05G068990	Conserved	Ec_Ts	Raf
gene-LOC122579578	TkA06G078620	Variable	Ec_Ts	Raf
gene-LOC122589689	TkA05G413980	Variable	Ec_Ts	MEKK
gene-LOC122593974	TkA04G271990	Rare	Ec_Ts	ZIK
gene-LOC122593554	TkA04G489090	Variable	Ec_Ts	MEKK
gene-LOC122591025	TkA04G232220	Variable	Ec_Ts	Raf
gene-LOC122590715	TkA07G051970	Variable	Ec_Ts	Raf
gene-LOC122594040	TkA08G078060	Variable	Ec_Ts	Raf
gene-LOC122590679	TkA08G021760	Rare	Ec_Ts	Raf
gene-LOC122596507	TkA01G385610	Variable	Ec_Ts	MEKK
gene-LOC122594946	TkA03G544470	Conserved	Ec_Ts	Raf
gene-LOC122595636	TkA03G462370	Conserved	Ec_Ts	Raf
gene-LOC122601601	TkA02G163290	Variable	Ec_Ts	MEKK
gene-LOC122599905	TkA02G020480	Variable	Ec_Ts	ZIK
gene-LOC122600051	TkA07G144210	Conserved	Ec_Ts	Raf
gene-LOC122601801	TkA07G332660	Rare	Ec_Ts	Raf
gene-LOC122600001	TkA07G161300	Variable	Ec_Ts	Raf
gene-LOC122600051	TkA08G031770	Conserved	Ec_Ts	Raf
gene-LOC122603277	TkA02G508710	Conserved	Ec_Ts	Raf
gene-LOC122603097	TkA02G381780	Conserved	Ec_Ts	Raf
gene-LOC122606863	TkA08G078060	Variable	Ec_Ts	Raf
gene-LOC122607018	TkA08G132810	Conserved	Ec_Ts	Raf
gene-LOC122607642	TkA08G132630	Conserved	Ec_Ts	Raf
gene-LOC122579661	TkA06G078620	Variable	Ec_Ts	Raf
gene-LOC122610020	TkA06G047280	Rare	Ec_Ts	MEKK
gene-LOC122611144	TkA07G428380	Variable	Ec_Ts	ZIK
gene-LOC122611103	TkA07G366760	Variable	Ec_Ts	Raf
gene-LOC122582779	TkA01G636920	Conserved	Ec_Ts	ZIK
gene-LOC122582128	TkA01G566030	Variable	Ec_Ts	Raf
gene-LOC122581064	TkA01G592940	Rare	Ec_Ts	ZIK
gene-LOC122583051	TkA08G188550	Conserved	Ec_Ts	Raf
gene-LXL04_023915	gene-LOC111909416	Conserved	Ts_Ls	Raf
gene-LXL04_003208	gene-LOC111882933	Variable	Ts_Ls	MEKK
gene-LXL04_000704	gene-LOC111878731	Rare	Ts_Ls	ZIK
gene-LXL04_001027	gene-LOC111899103	Variable	Ts_Ls	Raf
gene-LXL04_000073	gene-LOC111887993	Conserved	Ts_Ls	ZIK
gene-LXL04_005729	gene-LOC111880869	Conserved	Ts_Ls	ZIK
gene-LXL04_005410	gene-LOC111880996	Variable	Ts_Ls	Raf
gene-LXL04_014649	gene-LOC111894232	Variable	Ts_Ls	MEKK
gene-LXL04_013265	gene-LOC111876403	Conserved	Ts_Ls	Raf
gene-LXL04_014946	gene-LOC111885432	Conserved	Ts_Ls	Raf
gene-LXL04_013265	gene-LOC111909416	Conserved	Ts_Ls	Raf
gene-LXL04_017627	gene-LOC111895571	Variable	Ts_Ls	ZIK
gene-LXL04_016255	gene-LOC111889678	Variable	Ts_Ls	MEKK
gene-LXL04_010703	gene-LOC111878533	Conserved	Ts_Ls	Raf
gene-LXL04_009685	gene-LOC111899648	Conserved	Ts_Ls	Raf
gene-LXL04_037321	gene-LOC111882309	Rare	Ts_Ls	ZIK
gene-LXL04_039332	gene-LOC111884952	Variable	Ts_Ls	Raf
gene-LXL04_035678	gene-LOC111903871	Conserved	Ts_Ls	Raf
gene-LXL04_039191	gene-LOC111912511	Conserved	Ts_Ls	ZIK
gene-LXL04_038975	gene-LOC111895786	Variable	Ts_Ls	MEKK
gene-LXL04_019615	gene-LOC111914975	Conserved	Ts_Ls	Raf
gene-LXL04_020103	gene-LOC111889313	Rare	Ts_Ls	Raf
gene-LXL04_020267	gene-LOC111877123	Conserved	Ts_Ls	Raf
gene-LXL04_021096	gene-LOC111906297	Variable	Ts_Ls	Raf
gene-LXL04_021652	gene-LOC111904001	Variable	Ts_Ls	MEKK
gene-LXL04_025263	gene-LOC111888357	Rare	Ts_Ls	Raf
gene-LXL04_025144	gene-LOC111879066	Variable	Ts_Ls	Raf
gene-LXL04_025656	gene-LOC111884386	Rare	Ts_Ls	MEKK
gene-LXL04_025974	gene-LOC111917241	Rare	Ts_Ls	Raf
gene-LXL04_030747	gene-LOC111904844	Variable	Ts_Ls	ZIK
gene-LXL04_029642	gene-LOC111901156	Rare	Ts_Ls	Raf
gene-LXL04_029984	gene-LOC111890604	Variable	Ts_Ls	Raf
gene-LXL04_027015	gene-LOC111890954	Conserved	Ts_Ls	Raf
gene-LXL04_028327	gene-LOC111879509	Conserved	Ts_Ls	Raf
gene-LXL04_028478	gene-LOC111887668	Variable	Ts_Ls	Raf
gene-LXL04_027347	gene-LOC111892041	Variable	Ts_Ls	Raf
gene-LXL04_031849	gene-LOC111913538	Conserved	Ts_Ls	Raf
gene-LXL04_031855	gene-LOC111913544	Conserved	Ts_Ls	Raf
gene-LXL04_032564	gene-LOC111906571	Conserved	Ts_Ls	Raf
gene-LXL04_032337	gene-LOC111911929	Variable	Ts_Ls	Raf
gene-LXL04_031887	gene-LOC111904844	Variable	Ts_Ls	ZIK
gene-LXL04_018184	gene-LOC111908357	Rare	Ts_Ls	Raf
gene-LXL04_018042	gene-LOC111909628	Conserved	Ts_Ls	Raf
gene-LXL04_018692	gene-LOC111880233	Variable	Ts_Ls	Raf
gene-LOC111907807	gene-L2E82_26588	Variable	Ls_Ci	Raf
gene-LOC111913538	gene-L2E82_27303	Conserved	Ls_Ci	Raf
gene-LOC111913544	gene-L2E82_27310	Conserved	Ls_Ci	Raf
gene-LOC111911930	gene-L2E82_27907	Variable	Ls_Ci	Raf
gene-LOC111911929	gene-L2E82_27910	Variable	Ls_Ci	Raf
gene-LOC111906571	gene-L2E82_28198	Conserved	Ls_Ci	Raf
gene-LOC111905534	gene-L2E82_31201	Variable	Ls_Ci	Raf
gene-LOC111876724	gene-L2E82_33629	Variable	Ls_Ci	MEKK
gene-LOC111876403	gene-L2E82_33300	Conserved	Ls_Ci	Raf
gene-LOC111898043	gene-L2E82_35854	Conserved	Ls_Ci	Raf
gene-LOC111881416	gene-L2E82_18996	Rare	Ls_Ci	MEKK
gene-LOC111890435	gene-L2E82_14338	Rare	Ls_Ci	ZIK
gene-LOC111920850	gene-L2E82_40603	Variable	Ls_Ci	MEKK
gene-LOC111888357	gene-L2E82_42782	Rare	Ls_Ci	Raf
gene-LOC111885687	gene-L2E82_43979	Variable	Ls_Ci	MEKK
gene-LOC111884470	gene-L2E82_42322	Rare	Ls_Ci	MEKK
gene-LOC111884386	gene-L2E82_42324	Rare	Ls_Ci	MEKK
gene-LOC111915463	gene-L2E82_43569	Conserved	Ls_Ci	Raf
gene-LOC111884470	gene-L2E82_41852	Rare	Ls_Ci	MEKK
gene-LOC111884386	gene-L2E82_41850	Rare	Ls_Ci	MEKK
gene-LOC111909416	gene-L2E82_44419	Conserved	Ls_Ci	Raf
gene-LOC111890435	gene-L2E82_45936	Rare	Ls_Ci	ZIK
gene-LOC111899648	gene-L2E82_15720	Conserved	Ls_Ci	Raf
gene-LOC111891672	gene-L2E82_15861	Conserved	Ls_Ci	Raf
gene-LOC111891669	gene-L2E82_15865	Conserved	Ls_Ci	Raf
gene-LOC111907032	gene-L2E82_15930	Variable	Ls_Ci	Raf
gene-LOC111892239	gene-L2E82_16185	Variable	Ls_Ci	MEKK
gene-LOC111892268	gene-L2E82_16202	Variable	Ls_Ci	MEKK
gene-LOC111878533	gene-L2E82_14456	Conserved	Ls_Ci	Raf
gene-LOC111886788	gene-L2E82_14868	Variable	Ls_Ci	Raf
gene-LOC111917389	gene-L2E82_15033	Variable	Ls_Ci	Raf
gene-LOC111920487	gene-L2E82_19542	Rare	Ls_Ci	Raf
gene-LOC111883081	gene-L2E82_19636	Conserved	Ls_Ci	Raf
gene-LOC111891508	gene-L2E82_18996	Rare	Ls_Ci	MEKK
gene-LOC111919178	gene-L2E82_17432	Conserved	Ls_Ci	MEKK
gene-LOC111883081	gene-L2E82_33300	Conserved	Ls_Ci	Raf
gene-LOC111883081	gene-L2E82_44419	Conserved	Ls_Ci	Raf
gene-LOC111878306	gene-L2E82_01747	Conserved	Ls_Ci	MEKK
gene-LOC111899103	gene-L2E82_00182	Variable	Ls_Ci	Raf
gene-LOC111887993	gene-L2E82_01386	Conserved	Ls_Ci	ZIK
gene-LOC111912994	gene-L2E82_20485	Variable	Ls_Ci	MEKK
gene-LOC111904844	gene-L2E82_27357	Variable	Ls_Ci	ZIK
gene-LOC111880996	gene-L2E82_06110	Variable	Ls_Ci	Raf
gene-LOC111880869	gene-L2E82_06549	Conserved	Ls_Ci	ZIK
gene-LOC111901156	gene-L2E82_47530	Rare	Ls_Ci	Raf
gene-LOC111890604	gene-L2E82_47339	Variable	Ls_Ci	Raf
gene-LOC111901156	gene-L2E82_50268	Rare	Ls_Ci	Raf
gene-LOC111879509	gene-L2E82_12226	Conserved	Ls_Ci	Raf
gene-LOC111919099	gene-L2E82_25418	Variable	Ls_Ci	MEKK
gene-LOC111884950	gene-L2E82_26035	Variable	Ls_Ci	MEKK
gene-LOC111887779	gene-L2E82_24819	Conserved	Ls_Ci	MEKK
gene-LOC111882309	gene-L2E82_26271	Rare	Ls_Ci	ZIK
gene-LOC111887779	gene-L2E82_36763	Conserved	Ls_Ci	MEKK
gene-LOC111880683	gene-L2E82_39870	Variable	Ls_Ci	Raf
gene-LOC111892041	gene-L2E82_39933	Variable	Ls_Ci	Raf
gene-LOC111890954	gene-L2E82_41066	Conserved	Ls_Ci	Raf
gene-LOC111879509	gene-L2E82_38891	Conserved	Ls_Ci	Raf
gene-LOC111888566	gene-L2E82_38641	Variable	Ls_Ci	Raf
gene-LOC111909628	gene-L2E82_12226	Conserved	Ls_Ci	Raf
gene-LOC111880223	gene-L2E82_12355	Rare	Ls_Ci	Raf
gene-LOC111908357	gene-L2E82_12011	Rare	Ls_Ci	Raf
gene-LOC111914975	gene-L2E82_10999	Conserved	Ls_Ci	Raf
gene-LOC111881776	gene-L2E82_11373	Variable	Ls_Ci	Raf
gene-LOC111882405	gene-L2E82_11181	Variable	Ls_Ci	Raf
gene-LOC111877123	gene-L2E82_10200	Conserved	Ls_Ci	Raf
gene-LOC111889313	gene-L2E82_10436	Rare	Ls_Ci	Raf
gene-LOC111909628	gene-L2E82_38891	Conserved	Ls_Ci	Raf
gene-LOC111880233	gene-L2E82_12966	Variable	Ls_Ci	Raf
gene-LOC111880233	gene-L2E82_20230	Variable	Ls_Ci	Raf
gene-LOC111905915	gene-L2E82_20485	Variable	Ls_Ci	MEKK
gene-LOC111898217	gene-L2E82_21189	Variable	Ls_Ci	Raf
gene-LOC111921293	gene-L2E82_21524	Rare	Ls_Ci	Raf
gene-LOC111903871	gene-L2E82_21587	Conserved	Ls_Ci	Raf
gene-LOC111895786	gene-L2E82_24479	Variable	Ls_Ci	MEKK
gene-LOC111912511	gene-L2E82_23050	Conserved	Ls_Ci	ZIK
gene-LOC111905657	gene-L2E82_25418	Variable	Ls_Ci	MEKK
gene-LOC111903444	gene-L2E82_24819	Conserved	Ls_Ci	MEKK
gene-LOC111895571	gene-L2E82_37251	Variable	Ls_Ci	ZIK
gene-LOC111905657	gene-L2E82_37173	Variable	Ls_Ci	MEKK
gene-LOC111903444	gene-L2E82_36763	Conserved	Ls_Ci	MEKK
gene-LOC111883979	gene-L2E82_36666	Rare	Ls_Ci	MEKK
gene-L2E82_06549	gene-L6452_16409	Conserved	Ci_Al	ZIK
gene-L2E82_01386	gene-L6452_41879	Conserved	Ci_Al	ZIK
gene-L2E82_12966	gene-L6452_04098	Variable	Ci_Al	Raf
gene-L2E82_12355	gene-L6452_03349	Rare	Ci_Al	Raf
gene-L2E82_12011	gene-L6452_02952	Rare	Ci_Al	Raf
gene-L2E82_10999	gene-L6452_15964	Conserved	Ci_Al	Raf
gene-L2E82_10436	gene-L6452_15478	Rare	Ci_Al	Raf
gene-L2E82_15861	gene-L6452_07151	Conserved	Ci_Al	Raf
gene-L2E82_15865	gene-L6452_07153	Conserved	Ci_Al	Raf
gene-L2E82_15930	gene-L6452_07239	Variable	Ci_Al	Raf
gene-L2E82_16185	gene-L6452_07493	Variable	Ci_Al	MEKK
gene-L2E82_16202	gene-L6452_07507	Variable	Ci_Al	MEKK
gene-L2E82_17432	gene-L6452_06560	Conserved	Ci_Al	MEKK
gene-L2E82_15720	gene-L6452_19121	Conserved	Ci_Al	Raf
gene-L2E82_14338	gene-L6452_20462	Rare	Ci_Al	ZIK
gene-L2E82_14456	gene-L6452_20346	Conserved	Ci_Al	Raf
gene-L2E82_14868	gene-L6452_19999	Variable	Ci_Al	Raf
gene-L2E82_15033	gene-L6452_19813	Variable	Ci_Al	Raf
gene-L2E82_15861	gene-L6452_33754	Conserved	Ci_Al	Raf
gene-L2E82_15865	gene-L6452_33747	Conserved	Ci_Al	Raf
gene-L2E82_19542	gene-L6452_41653	Rare	Ci_Al	Raf
gene-L2E82_19636	gene-L6452_41717	Conserved	Ci_Al	Raf
gene-L2E82_18996	gene-L6452_44352	Rare	Ci_Al	MEKK
gene-L2E82_26035	gene-L6452_00084	Variable	Ci_Al	MEKK
gene-L2E82_24479	gene-L6452_01782	Variable	Ci_Al	MEKK
gene-L2E82_25418	gene-L6452_00786	Variable	Ci_Al	MEKK
gene-L2E82_24819	gene-L6452_01427	Conserved	Ci_Al	MEKK
gene-L2E82_21587	gene-L6452_04774	Conserved	Ci_Al	Raf
gene-L2E82_25418	gene-L6452_28303	Variable	Ci_Al	MEKK
gene-L2E82_20230	gene-L6452_38028	Variable	Ci_Al	Raf
gene-L2E82_20485	gene-L6452_37806	Variable	Ci_Al	MEKK
gene-L2E82_20485	gene-L6452_42831	Variable	Ci_Al	MEKK
gene-L2E82_28198	gene-L6452_29189	Conserved	Ci_Al	Raf
gene-L2E82_30654	gene-L6452_30834	Variable	Ci_Al	Raf
gene-L2E82_27303	gene-L6452_33754	Conserved	Ci_Al	Raf
gene-L2E82_27310	gene-L6452_33747	Conserved	Ci_Al	Raf
gene-L2E82_27357	gene-L6452_33709	Variable	Ci_Al	ZIK
gene-L2E82_27357	gene-L6452_39680	Variable	Ci_Al	ZIK
gene-L2E82_35854	gene-L6452_08758	Conserved	Ci_Al	Raf
gene-L2E82_33300	gene-L6452_10967	Conserved	Ci_Al	Raf
gene-L2E82_33629	gene-L6452_10639	Variable	Ci_Al	MEKK
gene-L2E82_35918	gene-L6452_08596	Conserved	Ci_Al	Raf
gene-L2E82_33300	gene-L6452_41717	Conserved	Ci_Al	Raf
gene-L2E82_33300	gene-L6452_44623	Conserved	Ci_Al	Raf
gene-L2E82_38891	gene-L6452_03212	Conserved	Ci_Al	Raf
gene-L2E82_40603	gene-L6452_16254	Variable	Ci_Al	MEKK
gene-L2E82_37173	gene-L6452_28303	Variable	Ci_Al	MEKK
gene-L2E82_37850	gene-L6452_28751	Variable	Ci_Al	MEKK
gene-L2E82_36666	gene-L6452_27628	Rare	Ci_Al	MEKK
gene-L2E82_36763	gene-L6452_27721	Conserved	Ci_Al	MEKK
gene-L2E82_39870	gene-L6452_35635	Variable	Ci_Al	Raf
gene-L2E82_39933	gene-L6452_35577	Variable	Ci_Al	Raf
gene-L2E82_41066	gene-L6452_35237	Conserved	Ci_Al	Raf
gene-L2E82_43979	gene-L6452_10639	Variable	Ci_Al	MEKK
gene-L2E82_44419	gene-L6452_10967	Conserved	Ci_Al	Raf
gene-L2E82_42782	gene-L6452_17668	Rare	Ci_Al	Raf
gene-L2E82_41850	gene-L6452_17176	Rare	Ci_Al	MEKK
gene-L2E82_43569	gene-L6452_43949	Conserved	Ci_Al	Raf
gene-L2E82_44419	gene-L6452_44623	Conserved	Ci_Al	Raf
gene-L2E82_47530	gene-L6452_31563	Rare	Ci_Al	Raf
gene-L2E82_50268	gene-L6452_31563	Rare	Ci_Al	Raf
gene-L6452_00106	gene-OSB04_007872	Variable	Al_Cs	Raf
gene-L6452_07239	gene-OSB04_004175	Variable	Al_Cs	Raf
gene-L6452_06560	gene-OSB04_003545	Conserved	Al_Cs	MEKK
gene-L6452_06199	gene-OSB04_003988	Rare	Al_Cs	MEKK
gene-L6452_04774	gene-OSB04_025755	Conserved	Al_Cs	Raf
gene-L6452_10967	gene-OSB04_026805	Conserved	Al_Cs	Raf
gene-L6452_08758	gene-OSB04_029214	Conserved	Al_Cs	Raf
gene-L6452_08596	gene-OSB04_029111	Conserved	Al_Cs	Raf
gene-L6452_09302	gene-OSB04_028087	Rare	Al_Cs	Raf
gene-L6452_14811	gene-OSB04_017246	Variable	Al_Cs	MEKK
gene-L6452_15964	gene-OSB04_014425	Conserved	Al_Cs	Raf
gene-L6452_14811	gene-OSB04_017111	Variable	Al_Cs	MEKK
gene-L6452_16254	gene-OSB04_022361	Variable	Al_Cs	MEKK
gene-L6452_16761	gene-OSB04_022013	Rare	Al_Cs	Raf
gene-L6452_17871	gene-OSB04_021690	Variable	Al_Cs	Raf
gene-L6452_17176	gene-OSB04_021883	Rare	Al_Cs	MEKK
gene-L6452_19813	gene-OSB04_008284	Variable	Al_Cs	Raf
gene-L6452_19999	gene-OSB04_008363	Variable	Al_Cs	Raf
gene-L6452_20346	gene-OSB04_008435	Conserved	Al_Cs	Raf
gene-L6452_19121	gene-OSB04_005791	Conserved	Al_Cs	Raf
gene-L6452_33747	gene-OSB04_004786	Conserved	Al_Cs	Raf
gene-L6452_33754	gene-OSB04_004930	Conserved	Al_Cs	Raf
gene-L6452_35050	gene-OSB04_005595	Rare	Al_Cs	Raf
gene-L6452_35635	gene-OSB04_002127	Variable	Al_Cs	Raf
gene-L6452_35237	gene-OSB04_002295	Conserved	Al_Cs	Raf
gene-L6452_35635	gene-OSB04_008363	Variable	Al_Cs	Raf
gene-L6452_38028	gene-OSB04_001064	Variable	Al_Cs	Raf
gene-L6452_38193	gene-OSB04_022735	Rare	Al_Cs	Raf
gene-L6452_36994	gene-OSB04_024796	Variable	Al_Cs	Raf
gene-L6452_41879	gene-OSB04_023039	Conserved	Al_Cs	ZIK
gene-L6452_42881	gene-OSB04_023118	Rare	Al_Cs	ZIK
gene-L6452_43949	gene-OSB04_000662	Conserved	Al_Cs	Raf

## Sheet: Table S6
Supplementary Table S6 Promoter Cis elements identified in all MAPKKK genes
Gene	Motif name	Motif	Position	width	strand	class	Function	Species
gene-E3N88_06524	MYC	CAATTG	13	6	+	stress response	MYC binding site	Mikania micrantha
gene-E3N88_06524	MYC	CATTTG	165	6	-	stress response	MYC binding site	Mikania micrantha
gene-E3N88_06524	MYC	CATTTG	892	6	-	stress response	MYC binding site	Mikania micrantha
gene-E3N88_06524	MYC	CATTTG	1408	6	-	stress response	MYC binding site	Mikania micrantha
gene-E3N88_06524	TCA	TCATCTTCAT	812	9	-	hormone response	salicylic acid responsiveness	Mikania micrantha
gene-E3N88_06524	TCA	TCATCTTCAT	1397	9	-	hormone response	salicylic acid responsiveness	Mikania micrantha
gene-E3N88_06524	Box II	ACACGTTGT	180	9	+	light response	light responsiveness	Mikania micrantha
gene-E3N88_06524	WUN-motif	AAATTTCTT	104	9	-	stress response	wound responsive element	Mikania micrantha
gene-E3N88_06524	WUN-motif	AAATTACT	495	8	+	stress response	wound responsive element	Mikania micrantha
gene-E3N88_06524	G-box	CACGTT	181	6	+	light response	light responsiveness	Mikania micrantha
gene-E3N88_06524	MBS	CAACTG	325	6	+	stress response	drought-inducibility	Mikania micrantha
gene-E3N88_06524	MYB	CAACCA	9	6	+	stress response	MYB binding site	Mikania micrantha
gene-E3N88_06524	MYB	CAACCA	17	6	-	stress response	MYB binding site	Mikania micrantha
gene-E3N88_06524	GT1-motif	GGTTAA	1433	6	-	light response	light responsiveness	Mikania micrantha
gene-E3N88_06524	GT1-motif	GGTTAA	1620	6	+	light response	light responsiveness	Mikania micrantha
gene-E3N88_06524	ARE	AAACCA	639	6	-	stress response	anaerobic induction	Mikania micrantha
gene-E3N88_06524	ARE	AAACCA	671	6	-	stress response	anaerobic induction	Mikania micrantha
gene-E3N88_06524	ARE	AAACCA	700	6	-	stress response	anaerobic induction	Mikania micrantha
gene-E3N88_06524	ARE	AAACCA	731	6	-	stress response	anaerobic induction	Mikania micrantha
gene-E3N88_06524	ARE	AAACCA	801	6	+	stress response	anaerobic induction	Mikania micrantha
gene-E3N88_06524	ARE	AAACCA	832	6	+	stress response	anaerobic induction	Mikania micrantha
gene-E3N88_06524	ARE	AAACCA	861	6	+	stress response	anaerobic induction	Mikania micrantha
gene-E3N88_06524	ARE	AAACCA	1416	6	+	stress response	anaerobic induction	Mikania micrantha
gene-E3N88_06524	TATC-box	TATCCCA	329	7	-	hormone response	gibberellin-responsiveness	Mikania micrantha
gene-E3N88_06524	Box 4	ATTAAT	530	6	+	light response	light responsiveness	Mikania micrantha
gene-E3N88_06524	Box 4	ATTAAT	1244	6	-	light response	light responsiveness	Mikania micrantha
gene-E3N88_06524	Box 4	ATTAAT	1498	6	-	light response	light responsiveness	Mikania micrantha
gene-E3N88_06524	Box 4	ATTAAT	1519	6	-	light response	light responsiveness	Mikania micrantha
gene-E3N88_06524	Box 4	ATTAAT	1713	6	-	light response	light responsiveness	Mikania micrantha
gene-E3N88_06524	Box 4	ATTAAT	1728	6	-	light response	light responsiveness	Mikania micrantha
gene-E3N88_06524	ERE	ATTTTAAA	285	8	+	hormone response	ethylene response element	Mikania micrantha
gene-E3N88_06524	ERE	ATTTTAAA	763	8	+	hormone response	ethylene response element	Mikania micrantha
gene-E3N88_06524	ERE	ATTTTAAA	1854	8	+	hormone response	ethylene response element	Mikania micrantha
gene-E3N88_06524	GATA-motif	AAGGATAAGG	410	9	-	light response	light responsiveness	Mikania micrantha
gene-E3N88_06524	GA-motif	ATAGATAA	1663	8	+	light response	light responsiveness	Mikania micrantha
gene-E3N88_06524	circadian	CAAAGATATC	1021	9	+	growth and development	circadian	Mikania micrantha
gene-E3N88_06524	ABRE	ACGTG	181	5	-	hormone response	abscisic acid responsiveness	Mikania micrantha
gene-E3N88_06524	P-box	CCTTTTG	634	7	+	hormone response	gibberellin-responsiveness	Mikania micrantha
gene-E3N88_18143	GATA-motif	GATAGGG	851	7	-	light response	light responsiveness	Mikania micrantha
gene-E3N88_18143	A-box	CCGTCC	1001	6	-	light response	light responsiveness	Mikania micrantha
gene-E3N88_18143	ERE	ATTTCATA	1503	8	-	hormone response	ethylene response element	Mikania micrantha
gene-E3N88_18143	Box 4	ATTAAT	165	6	+	light response	light responsiveness	Mikania micrantha
gene-E3N88_18143	Box 4	ATTAAT	702	6	+	light response	light responsiveness	Mikania micrantha
gene-E3N88_18143	Box 4	ATTAAT	1674	6	-	light response	light responsiveness	Mikania micrantha
gene-E3N88_18143	Box 4	ATTAAT	1728	6	-	light response	light responsiveness	Mikania micrantha
gene-E3N88_18143	as-1	TGACG	268	5	+	hormone response	salicylic acid responsiveness	Mikania micrantha
gene-E3N88_18143	as-1	TGACG	493	5	-	hormone response	salicylic acid responsiveness	Mikania micrantha
gene-E3N88_18143	as-1	TGACG	890	5	+	hormone response	salicylic acid responsiveness	Mikania micrantha
gene-E3N88_18143	TCT-motif	TCTTAC	915	6	-	light response	light responsiveness	Mikania micrantha
gene-E3N88_18143	MYB recognition site	CCGTTG	1466	6	+	stress response	MYB binding site	Mikania micrantha
gene-E3N88_18143	ABRE	ACGTG	892	5	+	hormone response	abscisic acid responsiveness	Mikania micrantha
gene-E3N88_18143	ABRE	ACGTG	1315	5	-	hormone response	abscisic acid responsiveness	Mikania micrantha
gene-E3N88_18143	CCAAT-box	CAACGG	1466	6	-	stress response	MYBHv1 binding site	Mikania micrantha
gene-E3N88_18143	CGTCA-motif	CGTCA	268	5	-	hormone response	MeJA-responsiveness	Mikania micrantha
gene-E3N88_18143	CGTCA-motif	CGTCA	493	5	+	hormone response	MeJA-responsiveness	Mikania micrantha
gene-E3N88_18143	CGTCA-motif	CGTCA	890	5	-	hormone response	MeJA-responsiveness	Mikania micrantha
gene-E3N88_18143	circadian	CAAAGATATC	1253	9	-	growth and development	circadian	Mikania micrantha
gene-E3N88_18143	G-box	CACGTT	1315	6	+	light response	light responsiveness	Mikania micrantha
gene-E3N88_18143	WUN-motif	AAATTACT	241	8	-	stress response	wound responsive element	Mikania micrantha
gene-E3N88_18143	WUN-motif	CCATTTCAA	797	9	-	stress response	wound responsive element	Mikania micrantha
gene-E3N88_18143	O2-site	GTTGACGTGA	888	9	+	growth and development	zein metabolism	Mikania micrantha
gene-E3N88_18143	TGACG-motif	TGACG	268	5	+	hormone response	MeJA-responsiveness	Mikania micrantha
gene-E3N88_18143	TGACG-motif	TGACG	493	5	-	hormone response	MeJA-responsiveness	Mikania micrantha
gene-E3N88_18143	TGACG-motif	TGACG	890	5	+	hormone response	MeJA-responsiveness	Mikania micrantha
gene-E3N88_18143	CCGTCC-box	CCGTCC	1001	6	-	growth and development	meristem	Mikania micrantha
gene-E3N88_18143	MYC	CATTTG	1823	6	-	stress response	MYC binding site	Mikania micrantha
gene-E3N88_18143	TGA-box	TGACGTAA	268	8	+	hormone response	auxin responsiveness	Mikania micrantha
gene-E3N88_18143	TGA-box	TGACGTAA	490	8	-	hormone response	auxin responsiveness	Mikania micrantha
gene-E3N88_18143	LTR	CCGAAA	477	6	+	stress response	low-temperature responsiveness	Mikania micrantha
gene-E3N88_18143	LTR	CCGAAA	1225	6	+	stress response	low-temperature responsiveness	Mikania micrantha
gene-E3N88_18143	TCA-element	CCATCTTTTT	713	9	-	hormone response	salicylic acid responsiveness	Mikania micrantha
gene-E3N88_18143	G-box	CACGTC	891	6	-	light response	light responsiveness	Mikania micrantha
gene-E3N88_18143	ARE	AAACCA	455	6	+	stress response	anaerobic induction	Mikania micrantha
gene-E3N88_18143	ARE	AAACCA	1540	6	-	stress response	anaerobic induction	Mikania micrantha
gene-E3N88_18143	STRE	AGGGG	719	5	+	stress response	stress response element	Mikania micrantha
gene-E3N88_18143	STRE	AGGGG	736	5	+	stress response	stress response element	Mikania micrantha
gene-E3N88_18143	STRE	AGGGG	1145	5	-	stress response	stress response element	Mikania micrantha
gene-E3N88_18143	MYB	CAACCA	794	6	-	stress response	MYB binding site	Mikania micrantha
gene-E3N88_18143	MBS	CAACTG	1441	6	-	stress response	drought-inducibility	Mikania micrantha
gene-E3N88_18143	TC-rich repeats	ATTCTCTAAC	293	9	+	stress response	defense and stress responsiveness	Mikania micrantha
gene-E3N88_24070	MYB	TAACCA	293	6	-	stress response	MYB binding site	Mikania micrantha
gene-E3N88_24070	MYB	TAACCA	1261	6	-	stress response	MYB binding site	Mikania micrantha
gene-E3N88_24070	MYB	CAACAG	1986	6	+	stress response	MYB binding site	Mikania micrantha
gene-E3N88_24070	W box	TTGACC	1565	6	-	stress response	Fungal elicitor responsive element;wound responsive	Mikania micrantha
gene-E3N88_24070	GT1-motif	GGTTAA	294	6	+	light response	light responsiveness	Mikania micrantha
gene-E3N88_24070	GT1-motif	GGTTAA	396	6	+	light response	light responsiveness	Mikania micrantha
gene-E3N88_24070	STRE	AGGGG	563	5	-	stress response	stress response element	Mikania micrantha
gene-E3N88_24070	STRE	AGGGG	1202	5	+	stress response	stress response element	Mikania micrantha
gene-E3N88_24070	TATC-box	TATCCCA	240	7	+	hormone response	gibberellin-responsiveness	Mikania micrantha
gene-E3N88_24070	WRE3	CCACCT	1768	6	-	stress response	wound responsive element	Mikania micrantha
gene-E3N88_24070	ARE	AAACCA	1304	6	-	stress response	anaerobic induction	Mikania micrantha
gene-E3N88_24070	ARE	AAACCA	1923	6	+	stress response	anaerobic induction	Mikania micrantha
gene-E3N88_24070	MYC	CATTTG	90	6	+	stress response	MYC binding site	Mikania micrantha
gene-E3N88_24070	MYC	CAATTG	225	6	+	stress response	MYC binding site	Mikania micrantha
gene-E3N88_24070	MYC	CATTTG	495	6	-	stress response	MYC binding site	Mikania micrantha
gene-E3N88_24070	MYC	CAATTG	726	6	+	stress response	MYC binding site	Mikania micrantha
gene-E3N88_24070	MYC	CATGTG	813	6	-	stress response	MYC binding site	Mikania micrantha
gene-E3N88_24070	MYC	CATTTG	1182	6	+	stress response	MYC binding site	Mikania micrantha
gene-E3N88_24070	MYC	CATTTG	1625	6	+	stress response	MYC binding site	Mikania micrantha
gene-E3N88_24070	G-box	CACGTT	1637	6	+	light response	light responsiveness	Mikania micrantha
gene-E3N88_24070	G-box	CACGTT	1824	6	+	light response	light responsiveness	Mikania micrantha
gene-E3N88_24070	MBSI	aaaAaaC(G/C)GTTA	1301	10.5	-	growth and development	flavonoid	Mikania micrantha
gene-E3N88_24070	MYB-like sequence	TAACCA	293	6	-	stress response	stress response element	Mikania micrantha
gene-E3N88_24070	MYB-like sequence	TAACCA	1261	6	-	stress response	stress response element	Mikania micrantha
gene-E3N88_24070	TGACG-motif	TGACG	128	5	+	hormone response	MeJA-responsiveness	Mikania micrantha
gene-E3N88_24070	TGACG-motif	TGACG	556	5	+	hormone response	MeJA-responsiveness	Mikania micrantha
gene-E3N88_24070	TGACG-motif	TGACG	1415	5	+	hormone response	MeJA-responsiveness	Mikania micrantha
gene-E3N88_24070	CGTCA-motif	CGTCA	128	5	-	hormone response	MeJA-responsiveness	Mikania micrantha
gene-E3N88_24070	CGTCA-motif	CGTCA	556	5	-	hormone response	MeJA-responsiveness	Mikania micrantha
gene-E3N88_24070	CGTCA-motif	CGTCA	1415	5	-	hormone response	MeJA-responsiveness	Mikania micrantha
gene-E3N88_24070	MRE	AACCTAA	464	7	-	light response	light responsiveness	Mikania micrantha
gene-E3N88_24070	MRE	AACCTAA	905	7	+	light response	light responsiveness	Mikania micrantha
gene-E3N88_24070	AE-box	AGAAACTT	1908	8	+	light response	light responsiveness	Mikania micrantha
gene-E3N88_24070	TCT-motif	TCTTAC	936	6	+	light response	light responsiveness	Mikania micrantha
gene-E3N88_24070	Sp1	GGGCGG	1204	6	+	light response	light responsiveness	Mikania micrantha
gene-E3N88_24070	as-1	TGACG	128	5	+	hormone response	salicylic acid responsiveness	Mikania micrantha
gene-E3N88_24070	as-1	TGACG	556	5	+	hormone response	salicylic acid responsiveness	Mikania micrantha
gene-E3N88_24070	as-1	TGACG	1415	5	+	hormone response	salicylic acid responsiveness	Mikania micrantha
gene-E3N88_24070	ABRE	ACGTG	1637	5	-	hormone response	abscisic acid responsiveness	Mikania micrantha
gene-E3N88_24070	ABRE	ACGTG	1824	5	-	hormone response	abscisic acid responsiveness	Mikania micrantha
gene-E3N88_24070	CCAAT-box	CAACGG	1782	6	+	stress response	MYBHv1 binding site	Mikania micrantha
gene-E3N88_24070	MYB recognition site	CCGTTG	1782	6	-	stress response	MYB binding site	Mikania micrantha
gene-E3N88_24070	Box 4	ATTAAT	656	6	+	light response	light responsiveness	Mikania micrantha
gene-E3N88_24070	Box 4	ATTAAT	1434	6	-	light response	light responsiveness	Mikania micrantha
gene-E3N88_24070	ERE	ATTTTAAA	1549	8	+	hormone response	ethylene response element	Mikania micrantha
gene-E3N88_24070	ERE	ATTTTAAA	1593	8	+	hormone response	ethylene response element	Mikania micrantha
gene-E3N88_24070	Myb-binding site	CAACAG	1986	6	+	stress response	stress response element	Mikania micrantha
gene-E3N88_24070	GATA-motif	GATAGGG	564	7	-	light response	light responsiveness	Mikania micrantha
gene-E3N88_24070	GATA-motif	GATAGGG	1719	7	+	light response	light responsiveness	Mikania micrantha
gene-E3N88_26610	TCCC-motif	TCTCCCT	55	7	+	light response	light responsiveness	Mikania micrantha
gene-E3N88_26610	GATA-motif	GATAGGA	1035	7	-	light response	light responsiveness	Mikania micrantha
gene-E3N88_26610	GATA-motif	GATAGGA	1360	7	+	light response	light responsiveness	Mikania micrantha
gene-E3N88_26610	Myb-binding site	CAACAG	1963	6	+	stress response	stress response element	Mikania micrantha
gene-E3N88_26610	AAGAA-motif	GAAAGAA	35	7	-	growth and development	cis-element involved in seed specific expression	Mikania micrantha
gene-E3N88_26610	ERE	ATTTTAAA	668	8	-	hormone response	ethylene response element	Mikania micrantha
gene-E3N88_26610	Box 4	ATTAAT	196	6	+	light response	light responsiveness	Mikania micrantha
gene-E3N88_26610	Box 4	ATTAAT	777	6	+	light response	light responsiveness	Mikania micrantha
gene-E3N88_26610	ABRE	ACGTG	182	5	+	hormone response	abscisic acid responsiveness	Mikania micrantha
gene-E3N88_26610	ABRE	GACACGTGGC	434	9	+	hormone response	abscisic acid responsiveness	Mikania micrantha
gene-E3N88_26610	ABRE	CACGTG	436	6	+	hormone response	abscisic acid responsiveness	Mikania micrantha
gene-E3N88_26610	ABRE	ACGTG	437	5	+	hormone response	abscisic acid responsiveness	Mikania micrantha
gene-E3N88_26610	Sp1	GGGCGG	1892	6	-	light response	light responsiveness	Mikania micrantha
gene-E3N88_26610	TCT-motif	TCTTAC	1332	6	+	light response	light responsiveness	Mikania micrantha
gene-E3N88_26610	AE-box	AGAAACAA	1385	8	+	light response	light responsiveness	Mikania micrantha
gene-E3N88_26610	AE-box	AGAAACAA	1525	8	-	light response	light responsiveness	Mikania micrantha
gene-E3N88_26610	MRE	AACCTAA	518	7	-	light response	light responsiveness	Mikania micrantha
gene-E3N88_26610	MYB-like sequence	TAACCA	1975	6	-	stress response	stress response element	Mikania micrantha
gene-E3N88_26610	G-box	CACGTG	436	6	+	light response	light responsiveness	Mikania micrantha
gene-E3N88_26610	G-box	TCCACATGGCA	758	10	-	light response	light responsiveness	Mikania micrantha
gene-E3N88_26610	WUN-motif	TTATTACAT	340	9	-	stress response	wound responsive element	Mikania micrantha
gene-E3N88_26610	WUN-motif	AAATTACT	1489	8	-	stress response	wound responsive element	Mikania micrantha
gene-E3N88_26610	LTR	CCGAAA	19	6	-	stress response	low-temperature responsiveness	Mikania micrantha
gene-E3N88_26610	MYC	CAATTG	104	6	+	stress response	MYC binding site	Mikania micrantha
gene-E3N88_26610	MYC	CATGTG	163	6	+	stress response	MYC binding site	Mikania micrantha
gene-E3N88_26610	MYC	CATTTG	267	6	-	stress response	MYC binding site	Mikania micrantha
gene-E3N88_26610	MYC	CATGTG	680	6	-	stress response	MYC binding site	Mikania micrantha
gene-E3N88_26610	MYC	CATTTG	1026	6	-	stress response	MYC binding site	Mikania micrantha
gene-E3N88_26610	G-box	TACGTG	181	6	+	light response	light responsiveness	Mikania micrantha
gene-E3N88_26610	G-box	TAACACGTAG	307	9	-	light response	light responsiveness	Mikania micrantha
gene-E3N88_26610	G-box	tgACACGTGGCA	433	11	+	light response	light responsiveness	Mikania micrantha
gene-E3N88_26610	G-box	ACACGTGT	435	8	+	light response	light responsiveness	Mikania micrantha
gene-E3N88_26610	G-box	CACGTG	436	6	+	light response	light responsiveness	Mikania micrantha
gene-E3N88_26610	AuxRR-core	GGTCCAT	159	7	+	hormone response	auxin responsiveness	Mikania micrantha
gene-E3N88_26610	chs-CMA1a	TTACTTAA	1696	8	-	light response	light responsiveness	Mikania micrantha
gene-E3N88_26610	TCA	TCATCTTCAT	1874	9	+	hormone response	salicylic acid responsiveness	Mikania micrantha
gene-E3N88_26610	ARE	AAACCA	542	6	-	stress response	anaerobic induction	Mikania micrantha
gene-E3N88_26610	ARE	AAACCA	1573	6	-	stress response	anaerobic induction	Mikania micrantha
gene-E3N88_26610	ARE	AAACCA	1823	6	+	stress response	anaerobic induction	Mikania micrantha
gene-E3N88_26610	ARE	AAACCA	1871	6	+	stress response	anaerobic induction	Mikania micrantha
gene-E3N88_26610	ARE	AAACCA	1951	6	+	stress response	anaerobic induction	Mikania micrantha
gene-E3N88_26610	ABRE3a	TACGTG	181	6	+	light response	light responsiveness	Mikania micrantha
gene-E3N88_26610	MBS	CAACTG	1118	6	-	stress response	drought-inducibility	Mikania micrantha
gene-E3N88_26610	TC-rich repeats	GTTTTCTTAC	32	9	+	stress response	defense and stress responsiveness	Mikania micrantha
gene-E3N88_26610	TC-rich repeats	GTTTTCTTAC	598	9	+	stress response	defense and stress responsiveness	Mikania micrantha
gene-E3N88_26610	STRE	AGGGG	25	5	-	stress response	stress response element	Mikania micrantha
gene-E3N88_26610	STRE	AGGGG	1138	5	-	stress response	stress response element	Mikania micrantha
gene-E3N88_26610	STRE	AGGGG	1614	5	+	stress response	stress response element	Mikania micrantha
gene-E3N88_26610	chs-CMA2a	TCACTTGA	1937	8	+	light response	light responsiveness	Mikania micrantha
gene-E3N88_26610	MYB	CAACCA	149	6	+	stress response	MYB binding site	Mikania micrantha
gene-E3N88_26610	MYB	CAACCA	1085	6	+	stress response	MYB binding site	Mikania micrantha
gene-E3N88_26610	MYB	CAACAG	1963	6	+	stress response	MYB binding site	Mikania micrantha
gene-E3N88_26610	MYB	TAACCA	1975	6	-	stress response	MYB binding site	Mikania micrantha
gene-E3N88_36399	MYB-like sequence	TAACCA	1775	6	-	stress response	stress response element	Mikania micrantha
gene-E3N88_36399	MYB-like sequence	TAACCA	1810	6	-	stress response	stress response element	Mikania micrantha
gene-E3N88_36399	TGACG-motif	TGACG	310	5	+	hormone response	MeJA-responsiveness	Mikania micrantha
gene-E3N88_36399	TGACG-motif	TGACG	1164	5	+	hormone response	MeJA-responsiveness	Mikania micrantha
gene-E3N88_36399	TGACG-motif	TGACG	1303	5	-	hormone response	MeJA-responsiveness	Mikania micrantha
gene-E3N88_36399	WUN-motif	AAATTTCCT	912	9	-	stress response	wound responsive element	Mikania micrantha
gene-E3N88_36399	G-box	CACGAC	10	6	+	light response	light responsiveness	Mikania micrantha
gene-E3N88_36399	G-box	TACGTG	1801	6	+	light response	light responsiveness	Mikania micrantha
gene-E3N88_36399	LTR	CCGAAA	534	6	+	stress response	low-temperature responsiveness	Mikania micrantha
gene-E3N88_36399	MYC	CATTTG	561	6	+	stress response	MYC binding site	Mikania micrantha
gene-E3N88_36399	MYC	CAATTG	1171	6	-	stress response	MYC binding site	Mikania micrantha
gene-E3N88_36399	MYC	CAATTG	1306	6	-	stress response	MYC binding site	Mikania micrantha
gene-E3N88_36399	MYC	CATGTG	1490	6	+	stress response	MYC binding site	Mikania micrantha
gene-E3N88_36399	TCA	TCATCTTCAT	319	9	-	hormone response	salicylic acid responsiveness	Mikania micrantha
gene-E3N88_36399	LAMP-element	CTTTATCA	359	8	-	light response	light responsiveness	Mikania micrantha
gene-E3N88_36399	ABRE3a	TACGTG	1801	6	+	light response	light responsiveness	Mikania micrantha
gene-E3N88_36399	ATCT-motif	AATCTAATCC	503	9	-	light response	light responsiveness	Mikania micrantha
gene-E3N88_36399	MBS	CAACTG	1451	6	-	stress response	drought-inducibility	Mikania micrantha
gene-E3N88_36399	MBS	CAACTG	1784	6	-	stress response	drought-inducibility	Mikania micrantha
gene-E3N88_36399	GCN4_motif	TGAGTCA	25	7	-	growth and development	endosperm	Mikania micrantha
gene-E3N88_36399	MYB	TAACCA	1775	6	-	stress response	MYB binding site	Mikania micrantha
gene-E3N88_36399	MYB	TAACCA	1810	6	-	stress response	MYB binding site	Mikania micrantha
gene-E3N88_36399	W box	TTGACC	1443	6	+	stress response	Fungal elicitor responsive element;wound responsive	Mikania micrantha
gene-E3N88_36399	W box	TTGACC	1937	6	-	stress response	Fungal elicitor responsive element;wound responsive	Mikania micrantha
gene-E3N88_36399	STRE	AGGGG	693	5	-	stress response	stress response element	Mikania micrantha
gene-E3N88_36399	STRE	AGGGG	742	5	-	stress response	stress response element	Mikania micrantha
gene-E3N88_36399	STRE	AGGGG	1106	5	-	stress response	stress response element	Mikania micrantha
gene-E3N88_36399	GT1-motif	GGTTAAT	1467	7	+	light response	light responsiveness	Mikania micrantha
gene-E3N88_36399	GT1-motif	GGTTAA	1776	6	+	light response	light responsiveness	Mikania micrantha
gene-E3N88_36399	TCCC-motif	TCTCCCT	1222	7	+	light response	light responsiveness	Mikania micrantha
gene-E3N88_36399	TGA-element	AACGAC	1512	6	-	hormone response	auxin responsiveness	Mikania micrantha
gene-E3N88_36399	Box 4	ATTAAT	341	6	+	light response	light responsiveness	Mikania micrantha
gene-E3N88_36399	Box 4	ATTAAT	1031	6	-	light response	light responsiveness	Mikania micrantha
gene-E3N88_36399	ERE	ATTTTAAA	129	8	+	hormone response	ethylene response element	Mikania micrantha
gene-E3N88_36399	ERE	ATTTTAAA	376	8	+	hormone response	ethylene response element	Mikania micrantha
gene-E3N88_36399	ERE	ATTTTAAA	1040	8	-	hormone response	ethylene response element	Mikania micrantha
gene-E3N88_36399	ABRE	ACGTG	1802	5	+	hormone response	abscisic acid responsiveness	Mikania micrantha
gene-E3N88_36399	AC-I	(T/C)C(T/C)(C/T)ACC(T/C)ACC	1852	8.5	-	growth and development	Cellular Development	Mikania micrantha
gene-E3N88_36399	P-box	CCTTTTG	1426	7	+	hormone response	gibberellin-responsiveness	Mikania micrantha
gene-E3N88_36399	TCT-motif	TCTTAC	860	6	-	light response	light responsiveness	Mikania micrantha
gene-E3N88_36399	TCT-motif	TCTTAC	1688	6	-	light response	light responsiveness	Mikania micrantha
gene-E3N88_36399	Sp1	GGGCGG	738	6	-	light response	light responsiveness	Mikania micrantha
gene-E3N88_36399	Sp1	GGGCGG	1103	6	-	light response	light responsiveness	Mikania micrantha
gene-E3N88_36399	as-1	TGACG	310	5	+	hormone response	salicylic acid responsiveness	Mikania micrantha
gene-E3N88_36399	as-1	TGACG	1164	5	+	hormone response	salicylic acid responsiveness	Mikania micrantha
gene-E3N88_36399	as-1	TGACG	1303	5	-	hormone response	salicylic acid responsiveness	Mikania micrantha
gene-E3N88_36399	AE-box	AGAAACAA	810	8	-	light response	light responsiveness	Mikania micrantha
gene-E3N88_36399	circadian	CAAAGATATC	960	9	+	growth and development	circadian	Mikania micrantha
gene-E3N88_36399	CGTCA-motif	CGTCA	310	5	-	hormone response	MeJA-responsiveness	Mikania micrantha
gene-E3N88_36399	CGTCA-motif	CGTCA	1164	5	-	hormone response	MeJA-responsiveness	Mikania micrantha
gene-E3N88_36399	CGTCA-motif	CGTCA	1303	5	+	hormone response	MeJA-responsiveness	Mikania micrantha
gene-E3N88_45370	ERE	ATTTTAAA	1093	8	+	hormone response	ethylene response element	Mikania micrantha
gene-E3N88_45370	ERE	ATTTTAAA	1095	8	-	hormone response	ethylene response element	Mikania micrantha
gene-E3N88_45370	ERE	ATTTTAAA	1890	8	+	hormone response	ethylene response element	Mikania micrantha
gene-E3N88_45370	AAGAA-motif	GAAAGAA	980	7	+	growth and development	cis-element involved in seed specific expression	Mikania micrantha
gene-E3N88_45370	AAGAA-motif	GAAAGAA	1976	7	-	growth and development	cis-element involved in seed specific expression	Mikania micrantha
gene-E3N88_45370	TGA-element	AACGAC	613	6	+	hormone response	auxin responsiveness	Mikania micrantha
gene-E3N88_45370	A-box	CCGTCC	945	6	-	light response	light responsiveness	Mikania micrantha
gene-E3N88_45370	CAT-box	GCCACT	638	6	-	growth and development	meristem	Mikania micrantha
gene-E3N88_45370	TCCC-motif	TCTCCCT	1001	7	-	light response	light responsiveness	Mikania micrantha
gene-E3N88_45370	CGTCA-motif	CGTCA	26	5	+	hormone response	MeJA-responsiveness	Mikania micrantha
gene-E3N88_45370	CGTCA-motif	CGTCA	1941	5	-	hormone response	MeJA-responsiveness	Mikania micrantha
gene-E3N88_45370	Sp1	GGGCGG	334	6	-	light response	light responsiveness	Mikania micrantha
gene-E3N88_45370	Sp1	GGGCGG	666	6	+	light response	light responsiveness	Mikania micrantha
gene-E3N88_45370	as-1	TGACG	26	5	-	hormone response	salicylic acid responsiveness	Mikania micrantha
gene-E3N88_45370	as-1	TGACG	1941	5	+	hormone response	salicylic acid responsiveness	Mikania micrantha
gene-E3N88_45370	ABRE	ACGTG	24	5	-	hormone response	abscisic acid responsiveness	Mikania micrantha
gene-E3N88_45370	ABRE	CACGTG	35	6	+	hormone response	abscisic acid responsiveness	Mikania micrantha
gene-E3N88_45370	ABRE	ACGTG	36	5	+	hormone response	abscisic acid responsiveness	Mikania micrantha
gene-E3N88_45370	ABRE	TACGGTC	990	7	-	hormone response	abscisic acid responsiveness	Mikania micrantha
gene-E3N88_45370	P-box	CCTTTTG	1878	7	+	hormone response	gibberellin-responsiveness	Mikania micrantha
gene-E3N88_45370	AT1-motif	AATTATTTTTTATT	1671	13	+	light response	light responsiveness	Mikania micrantha
gene-E3N88_45370	GC-motif	CCCCCG	208	6	-	stress response	anoxic specific inducibility element GC-motif	Mikania micrantha
gene-E3N88_45370	ABRE2	CCACGTGG	34	8	+	hormone response	abscisic acid responsiveness	Mikania micrantha
gene-E3N88_45370	CCGTCC-box	CCGTCC	945	6	-	growth and development	meristem	Mikania micrantha
gene-E3N88_45370	TCA-element	TCAGAAGAGG	967	9	+	hormone response	salicylic acid responsiveness	Mikania micrantha
gene-E3N88_45370	G-box	CACGTC	24	6	+	light response	light responsiveness	Mikania micrantha
gene-E3N88_45370	G-box	GCCACGTGGA	33	9	+	light response	light responsiveness	Mikania micrantha
gene-E3N88_45370	G-box	CACGTG	35	6	+	light response	light responsiveness	Mikania micrantha
gene-E3N88_45370	LTR	CCGAAA	1340	6	+	stress response	low-temperature responsiveness	Mikania micrantha
gene-E3N88_45370	G-box	CACGTG	35	6	+	light response	light responsiveness	Mikania micrantha
gene-E3N88_45370	TGACG-motif	TGACG	26	5	-	hormone response	MeJA-responsiveness	Mikania micrantha
gene-E3N88_45370	TGACG-motif	TGACG	1941	5	+	hormone response	MeJA-responsiveness	Mikania micrantha
gene-E3N88_45370	GCN4_motif	TGAGTCA	957	7	+	growth and development	endosperm	Mikania micrantha
gene-E3N88_45370	MYB	CAACCA	1771	6	+	stress response	MYB binding site	Mikania micrantha
gene-E3N88_45370	GT1-motif	GGTTAAT	809	7	-	light response	light responsiveness	Mikania micrantha
gene-E3N88_45370	GT1-motif	GGTTAA	810	6	-	light response	light responsiveness	Mikania micrantha
gene-E3N88_45370	STRE	AGGGG	218	5	-	stress response	stress response element	Mikania micrantha
gene-E3N88_45370	STRE	AGGGG	663	5	+	stress response	stress response element	Mikania micrantha
gene-E3N88_45370	STRE	AGGGG	713	5	+	stress response	stress response element	Mikania micrantha
gene-E3N88_45370	STRE	AGGGG	785	5	+	stress response	stress response element	Mikania micrantha
gene-E3N88_45370	STRE	AGGGG	804	5	-	stress response	stress response element	Mikania micrantha
gene-E3N88_45370	MBS	CAACTG	940	6	+	stress response	drought-inducibility	Mikania micrantha
gene-E3N88_45370	MBS	CAACTG	1792	6	+	stress response	drought-inducibility	Mikania micrantha
gene-E3N88_45370	DRE core	GCCGAC	1838	6	+	stress response	dehydration; low-temp; salt stresses	Mikania micrantha
gene-E3N88_45370	TATC-box	TATCCCA	1451	7	-	hormone response	gibberellin-responsiveness	Mikania micrantha
gene-E3N88_45370	ARE	AAACCA	1526	6	+	stress response	anaerobic induction	Mikania micrantha
gene-L2E82_01386	GC-motif	CCCCCG	359	6	+	stress response	anoxic specific inducibility element GC-motif	Cichorium intybus
gene-L2E82_01386	G-box	TAAACGTG	1983	8	-	light response	light responsiveness	Cichorium intybus
gene-L2E82_01386	MYC	CATTTG	739	6	-	stress response	MYC binding site	Cichorium intybus
gene-L2E82_01386	MYC	CATTTG	1520	6	-	stress response	MYC binding site	Cichorium intybus
gene-L2E82_01386	LTR	CCGAAA	1292	6	-	stress response	low-temperature responsiveness	Cichorium intybus
gene-L2E82_01386	LTR	CCGAAA	1666	6	-	stress response	low-temperature responsiveness	Cichorium intybus
gene-L2E82_01386	WUN-motif	TTATTACAT	787	9	+	stress response	wound responsive element	Cichorium intybus
gene-L2E82_01386	G-box	CACGTT	1536	6	-	light response	light responsiveness	Cichorium intybus
gene-L2E82_01386	G-box	CACGTT	1983	6	+	light response	light responsiveness	Cichorium intybus
gene-L2E82_01386	TGACG-motif	TGACG	531	5	-	hormone response	MeJA-responsiveness	Cichorium intybus
gene-L2E82_01386	TGACG-motif	TGACG	696	5	-	hormone response	MeJA-responsiveness	Cichorium intybus
gene-L2E82_01386	MYB	CAACCA	37	6	+	stress response	MYB binding site	Cichorium intybus
gene-L2E82_01386	MYB	CAACAG	1332	6	-	stress response	MYB binding site	Cichorium intybus
gene-L2E82_01386	STRE	AGGGG	386	5	-	stress response	stress response element	Cichorium intybus
gene-L2E82_01386	STRE	AGGGG	1309	5	-	stress response	stress response element	Cichorium intybus
gene-L2E82_01386	STRE	AGGGG	1562	5	+	stress response	stress response element	Cichorium intybus
gene-L2E82_01386	TC-rich repeats	ATTCTCTAAC	376	9	-	stress response	defense and stress responsiveness	Cichorium intybus
gene-L2E82_01386	MBS	CAACTG	617	6	+	stress response	drought-inducibility	Cichorium intybus
gene-L2E82_01386	MBS	CAACTG	1718	6	-	stress response	drought-inducibility	Cichorium intybus
gene-L2E82_01386	ARE	AAACCA	883	6	-	stress response	anaerobic induction	Cichorium intybus
gene-L2E82_01386	ARE	AAACCA	1800	6	+	stress response	anaerobic induction	Cichorium intybus
gene-L2E82_01386	Box 4	ATTAAT	231	6	+	light response	light responsiveness	Cichorium intybus
gene-L2E82_01386	Box 4	ATTAAT	1001	6	-	light response	light responsiveness	Cichorium intybus
gene-L2E82_01386	Box 4	ATTAAT	1271	6	-	light response	light responsiveness	Cichorium intybus
gene-L2E82_01386	Box 4	ATTAAT	1318	6	-	light response	light responsiveness	Cichorium intybus
gene-L2E82_01386	MSA-like	(T/C)C(T/C)AACGG(T/C)(T/C)A	366	9	-	growth and development	cell cycle	Cichorium intybus
gene-L2E82_01386	TGA-element	AACGAC	1222	6	+	hormone response	auxin responsiveness	Cichorium intybus
gene-L2E82_01386	AAGAA-motif	gGTAAAGAAA	428	9	-	growth and development	cis-element involved in seed specific expression	Cichorium intybus
gene-L2E82_01386	AAGAA-motif	gGTAAAGAAA	1898	9	-	growth and development	cis-element involved in seed specific expression	Cichorium intybus
gene-L2E82_01386	Myb-binding site	CAACAG	1332	6	-	stress response	stress response element	Cichorium intybus
gene-L2E82_01386	CAT-box	GCCACT	354	6	-	growth and development	meristem	Cichorium intybus
gene-L2E82_01386	GARE-motif	TCTGTTG	1331	7	+	hormone response	gibberellin-responsiveness	Cichorium intybus
gene-L2E82_01386	CGTCA-motif	CGTCA	531	5	+	hormone response	MeJA-responsiveness	Cichorium intybus
gene-L2E82_01386	CGTCA-motif	CGTCA	696	5	+	hormone response	MeJA-responsiveness	Cichorium intybus
gene-L2E82_01386	as-1	TGACG	531	5	-	hormone response	salicylic acid responsiveness	Cichorium intybus
gene-L2E82_01386	as-1	TGACG	696	5	-	hormone response	salicylic acid responsiveness	Cichorium intybus
gene-L2E82_01386	TCT-motif	TCTTAC	1633	6	+	light response	light responsiveness	Cichorium intybus
gene-L2E82_01386	MYB recognition site	CCGTTG	73	6	+	stress response	MYB binding site	Cichorium intybus
gene-L2E82_01386	MYB recognition site	CCGTTG	362	6	+	stress response	MYB binding site	Cichorium intybus
gene-L2E82_01386	MYB recognition site	CCGTTG	369	6	+	stress response	MYB binding site	Cichorium intybus
gene-L2E82_01386	ABRE	ACGTG	1537	5	+	hormone response	abscisic acid responsiveness	Cichorium intybus
gene-L2E82_01386	ABRE	ACGTG	1983	5	-	hormone response	abscisic acid responsiveness	Cichorium intybus
gene-L2E82_01386	CCAAT-box	CAACGG	73	6	-	stress response	MYBHv1 binding site	Cichorium intybus
gene-L2E82_01386	CCAAT-box	CAACGG	362	6	-	stress response	MYBHv1 binding site	Cichorium intybus
gene-L2E82_01386	CCAAT-box	CAACGG	369	6	-	stress response	MYBHv1 binding site	Cichorium intybus
gene-L2E82_01386	AT1-motif	AATTATTTTTTATT	1165	13	-	light response	light responsiveness	Cichorium intybus
gene-L2E82_15861	ARE	AAACCA	676	6	-	stress response	anaerobic induction	Cichorium intybus
gene-L2E82_15861	ARE	AAACCA	1178	6	+	stress response	anaerobic induction	Cichorium intybus
gene-L2E82_15861	ARE	AAACCA	1261	6	-	stress response	anaerobic induction	Cichorium intybus
gene-L2E82_15861	ARE	AAACCA	1350	6	+	stress response	anaerobic induction	Cichorium intybus
gene-L2E82_15861	ARE	AAACCA	1386	6	-	stress response	anaerobic induction	Cichorium intybus
gene-L2E82_15861	ARE	AAACCA	1934	6	+	stress response	anaerobic induction	Cichorium intybus
gene-L2E82_15861	ABRE3a	TACGTG	925	6	+	light response	light responsiveness	Cichorium intybus
gene-L2E82_15861	ABRE3a	TACGTG	1630	6	-	light response	light responsiveness	Cichorium intybus
gene-L2E82_15861	WRE3	CCACCT	619	6	+	stress response	wound responsive element	Cichorium intybus
gene-L2E82_15861	MBS	CAACTG	613	6	-	stress response	drought-inducibility	Cichorium intybus
gene-L2E82_15861	W box	TTGACC	681	6	+	stress response	Fungal elicitor responsive element;wound responsive	Cichorium intybus
gene-L2E82_15861	W box	TTGACC	1437	6	+	stress response	Fungal elicitor responsive element;wound responsive	Cichorium intybus
gene-L2E82_15861	MYB	CAACAG	588	6	+	stress response	MYB binding site	Cichorium intybus
gene-L2E82_15861	GT1-motif	GGTTAA	378	6	+	light response	light responsiveness	Cichorium intybus
gene-L2E82_15861	GT1-motif	GGTTAAT	557	7	-	light response	light responsiveness	Cichorium intybus
gene-L2E82_15861	GT1-motif	GGTTAA	558	6	-	light response	light responsiveness	Cichorium intybus
gene-L2E82_15861	TGACG-motif	TGACG	1469	5	-	hormone response	MeJA-responsiveness	Cichorium intybus
gene-L2E82_15861	G-box	TACGTG	925	6	+	light response	light responsiveness	Cichorium intybus
gene-L2E82_15861	G-box	CACGTC	1467	6	+	light response	light responsiveness	Cichorium intybus
gene-L2E82_15861	G-box	TACGTG	1630	6	-	light response	light responsiveness	Cichorium intybus
gene-L2E82_15861	AuxRR-core	GGTCCAT	1150	7	-	hormone response	auxin responsiveness	Cichorium intybus
gene-L2E82_15861	LTR	CCGAAA	188	6	+	stress response	low-temperature responsiveness	Cichorium intybus
gene-L2E82_15861	LTR	CCGAAA	467	6	+	stress response	low-temperature responsiveness	Cichorium intybus
gene-L2E82_15861	LTR	CCGAAA	563	6	+	stress response	low-temperature responsiveness	Cichorium intybus
gene-L2E82_15861	LTR	CCGAAA	570	6	+	stress response	low-temperature responsiveness	Cichorium intybus
gene-L2E82_15861	LTR	CCGAAA	1156	6	+	stress response	low-temperature responsiveness	Cichorium intybus
gene-L2E82_15861	LTR	CCGAAA	1174	6	+	stress response	low-temperature responsiveness	Cichorium intybus
gene-L2E82_15861	LTR	CCGAAA	1185	6	+	stress response	low-temperature responsiveness	Cichorium intybus
gene-L2E82_15861	LTR	CCGAAA	1264	6	-	stress response	low-temperature responsiveness	Cichorium intybus
gene-L2E82_15861	LTR	CCGAAA	1334	6	+	stress response	low-temperature responsiveness	Cichorium intybus
gene-L2E82_15861	LTR	CCGAAA	1376	6	-	stress response	low-temperature responsiveness	Cichorium intybus
gene-L2E82_15861	MYC	CAATTG	16	6	+	stress response	MYC binding site	Cichorium intybus
gene-L2E82_15861	MYC	CATTTG	178	6	-	stress response	MYC binding site	Cichorium intybus
gene-L2E82_15861	MYC	CAATTG	491	6	+	stress response	MYC binding site	Cichorium intybus
gene-L2E82_15861	MYC	CATTTG	687	6	+	stress response	MYC binding site	Cichorium intybus
gene-L2E82_15861	MYC	CATTTG	814	6	+	stress response	MYC binding site	Cichorium intybus
gene-L2E82_15861	MYC	CATTTG	1472	6	-	stress response	MYC binding site	Cichorium intybus
gene-L2E82_15861	MYC	CATTTG	1578	6	-	stress response	MYC binding site	Cichorium intybus
gene-L2E82_15861	MYC	CATTTG	1742	6	-	stress response	MYC binding site	Cichorium intybus
gene-L2E82_15861	chs-CMA1a	TTACTTAA	349	8	-	light response	light responsiveness	Cichorium intybus
gene-L2E82_15861	chs-CMA1a	TTACTTAA	753	8	-	light response	light responsiveness	Cichorium intybus
gene-L2E82_15861	ABRE	GACACGTGGC	618	9	-	hormone response	abscisic acid responsiveness	Cichorium intybus
gene-L2E82_15861	ABRE	ACGTG	926	5	+	hormone response	abscisic acid responsiveness	Cichorium intybus
gene-L2E82_15861	ABRE	ACGTG	1467	5	-	hormone response	abscisic acid responsiveness	Cichorium intybus
gene-L2E82_15861	ABRE	ACGTG	1630	5	-	hormone response	abscisic acid responsiveness	Cichorium intybus
gene-L2E82_15861	ABRE	CGTACGTGCA	1899	9	+	hormone response	abscisic acid responsiveness	Cichorium intybus
gene-L2E82_15861	as-1	TGACG	1469	5	-	hormone response	salicylic acid responsiveness	Cichorium intybus
gene-L2E82_15861	MRE	AACCTAA	472	7	+	light response	light responsiveness	Cichorium intybus
gene-L2E82_15861	AE-box	AGAAACTT	1491	8	-	light response	light responsiveness	Cichorium intybus
gene-L2E82_15861	CGTCA-motif	CGTCA	1469	5	+	hormone response	MeJA-responsiveness	Cichorium intybus
gene-L2E82_15861	Myb-binding site	CAACAG	588	6	+	stress response	stress response element	Cichorium intybus
gene-L2E82_15861	GATA-motif	GATAGGG	1135	7	+	light response	light responsiveness	Cichorium intybus
gene-L2E82_15861	Box 4	ATTAAT	300	6	+	light response	light responsiveness	Cichorium intybus
gene-L2E82_15861	ERE	ATTTTAAA	861	8	-	hormone response	ethylene response element	Cichorium intybus
gene-L2E82_15861	ERE	ATTTTAAA	1529	8	+	hormone response	ethylene response element	Cichorium intybus
gene-L2E82_15861	ERE	ATTTTAAA	1590	8	+	hormone response	ethylene response element	Cichorium intybus
gene-L2E82_27357	WUN-motif	AAATTTCTT	1566	9	+	stress response	wound responsive element	Cichorium intybus
gene-L2E82_27357	WUN-motif	AAATTACT	1674	8	-	stress response	wound responsive element	Cichorium intybus
gene-L2E82_27357	G-box	CACGTT	1067	6	+	light response	light responsiveness	Cichorium intybus
gene-L2E82_27357	MYB-like sequence	TAACCA	469	6	-	stress response	stress response element	Cichorium intybus
gene-L2E82_27357	MYB-like sequence	TAACCA	931	6	+	stress response	stress response element	Cichorium intybus
gene-L2E82_27357	O2-site	GATGACATGG	820	9	-	growth and development	zein metabolism	Cichorium intybus
gene-L2E82_27357	TCA	TCATCTTCAT	825	9	+	hormone response	salicylic acid responsiveness	Cichorium intybus
gene-L2E82_27357	G-box	TAAACGTG	1067	8	-	light response	light responsiveness	Cichorium intybus
gene-L2E82_27357	G-box	CACGTC	1786	6	+	light response	light responsiveness	Cichorium intybus
gene-L2E82_27357	HD-Zip 1	CAAT(A/T)ATTG	729	8.5	+	growth and development	differentiation of the palisade mesophyll cells	Cichorium intybus
gene-L2E82_27357	MYC	CATTTG	333	6	+	stress response	MYC binding site	Cichorium intybus
gene-L2E82_27357	MYC	CATTTG	1474	6	+	stress response	MYC binding site	Cichorium intybus
gene-L2E82_27357	MYC	CATTTG	1539	6	+	stress response	MYC binding site	Cichorium intybus
gene-L2E82_27357	WRE3	CCACCT	796	6	+	stress response	wound responsive element	Cichorium intybus
gene-L2E82_27357	ARE	AAACCA	1424	6	-	stress response	anaerobic induction	Cichorium intybus
gene-L2E82_27357	ARE	AAACCA	1956	6	-	stress response	anaerobic induction	Cichorium intybus
gene-L2E82_27357	GCN4_motif	TGAGTCA	1100	7	+	growth and development	endosperm	Cichorium intybus
gene-L2E82_27357	W box	TTGACC	988	6	+	stress response	Fungal elicitor responsive element;wound responsive	Cichorium intybus
gene-L2E82_27357	W box	TTGACC	995	6	+	stress response	Fungal elicitor responsive element;wound responsive	Cichorium intybus
gene-L2E82_27357	MYB	TAACCA	469	6	-	stress response	MYB binding site	Cichorium intybus
gene-L2E82_27357	MYB	TAACCA	931	6	+	stress response	MYB binding site	Cichorium intybus
gene-L2E82_27357	GT1-motif	GGTTAA	470	6	+	light response	light responsiveness	Cichorium intybus
gene-L2E82_27357	STRE	AGGGG	1014	5	-	stress response	stress response element	Cichorium intybus
gene-L2E82_27357	STRE	AGGGG	1881	5	+	stress response	stress response element	Cichorium intybus
gene-L2E82_27357	3-AF1 binding site	TAAGAGAGGAA	1756	10	-	light response	light responsiveness	Cichorium intybus
gene-L2E82_27357	ACE	CTAACGTATT	1260	9	-	light response	light responsiveness	Cichorium intybus
gene-L2E82_27357	AAGAA-motif	GAAAGAA	316	7	-	growth and development	cis-element involved in seed specific expression	Cichorium intybus
gene-L2E82_27357	TGA-element	AACGAC	1765	6	+	hormone response	auxin responsiveness	Cichorium intybus
gene-L2E82_27357	ABRE	ACGTG	1067	5	-	hormone response	abscisic acid responsiveness	Cichorium intybus
gene-L2E82_27357	ABRE	ACGTG	1786	5	-	hormone response	abscisic acid responsiveness	Cichorium intybus
gene-L2E82_27357	CCAAT-box	CAACGG	1486	6	+	stress response	MYBHv1 binding site	Cichorium intybus
gene-L2E82_27357	CCAAT-box	CAACGG	1730	6	-	stress response	MYBHv1 binding site	Cichorium intybus
gene-L2E82_27357	MYB recognition site	CCGTTG	1486	6	-	stress response	MYB binding site	Cichorium intybus
gene-L2E82_27357	MYB recognition site	CCGTTG	1730	6	+	stress response	MYB binding site	Cichorium intybus
gene-L2E82_27357	P-box	CCTTTTG	1289	7	-	hormone response	gibberellin-responsiveness	Cichorium intybus
gene-L2E82_27357	GA-motif	ATAGATAA	196	8	+	light response	light responsiveness	Cichorium intybus
gene-L2E82_40426	G-box	CACGTG	1142	6	-	light response	light responsiveness	Cichorium intybus
gene-L2E82_40426	WUN-motif	CAATTACAT	968	9	-	stress response	wound responsive element	Cichorium intybus
gene-L2E82_40426	MYB-like sequence	TAACCA	435	6	-	stress response	stress response element	Cichorium intybus
gene-L2E82_40426	MYB-like sequence	TAACCA	623	6	-	stress response	stress response element	Cichorium intybus
gene-L2E82_40426	MYB-like sequence	TAACCA	1408	6	+	stress response	stress response element	Cichorium intybus
gene-L2E82_40426	CCGTCC-box	CCGTCC	1547	6	+	growth and development	meristem	Cichorium intybus
gene-L2E82_40426	MYC	CATTTG	1429	6	+	stress response	MYC binding site	Cichorium intybus
gene-L2E82_40426	MYC	CATGTG	1776	6	+	stress response	MYC binding site	Cichorium intybus
gene-L2E82_40426	G-box	TACGTG	997	6	+	light response	light responsiveness	Cichorium intybus
gene-L2E82_40426	G-box	CACGTG	1142	6	-	light response	light responsiveness	Cichorium intybus
gene-L2E82_40426	ABRE3a	TACGTG	997	6	+	light response	light responsiveness	Cichorium intybus
gene-L2E82_40426	ARE	AAACCA	1425	6	+	stress response	anaerobic induction	Cichorium intybus
gene-L2E82_40426	ARE	AAACCA	1538	6	+	stress response	anaerobic induction	Cichorium intybus
gene-L2E82_40426	ARE	AAACCA	1649	6	-	stress response	anaerobic induction	Cichorium intybus
gene-L2E82_40426	ARE	AAACCA	1688	6	-	stress response	anaerobic induction	Cichorium intybus
gene-L2E82_40426	LAMP-element	CTTTATCA	1700	8	-	light response	light responsiveness	Cichorium intybus
gene-L2E82_40426	GT1-motif	GGTTAA	624	6	+	light response	light responsiveness	Cichorium intybus
gene-L2E82_40426	GT1-motif	GGTTAAT	963	7	+	light response	light responsiveness	Cichorium intybus
gene-L2E82_40426	STRE	AGGGG	246	5	+	stress response	stress response element	Cichorium intybus
gene-L2E82_40426	STRE	AGGGG	411	5	+	stress response	stress response element	Cichorium intybus
gene-L2E82_40426	STRE	AGGGG	1706	5	+	stress response	stress response element	Cichorium intybus
gene-L2E82_40426	MYB	CAACAG	110	6	-	stress response	MYB binding site	Cichorium intybus
gene-L2E82_40426	MYB	TAACCA	435	6	-	stress response	MYB binding site	Cichorium intybus
gene-L2E82_40426	MYB	TAACCA	623	6	-	stress response	MYB binding site	Cichorium intybus
gene-L2E82_40426	MYB	TAACCA	1408	6	+	stress response	MYB binding site	Cichorium intybus
gene-L2E82_40426	MYB	CAACCA	1797	6	-	stress response	MYB binding site	Cichorium intybus
gene-L2E82_40426	MYB	CAACAG	1899	6	-	stress response	MYB binding site	Cichorium intybus
gene-L2E82_40426	W box	TTGACC	1156	6	-	stress response	Fungal elicitor responsive element;wound responsive	Cichorium intybus
gene-L2E82_40426	box S	AGCCACC	310	7	+	stress response	elicitation; wounding and pathogen responsievness	Cichorium intybus
gene-L2E82_40426	Myb-binding site	CAACAG	110	6	-	stress response	stress response element	Cichorium intybus
gene-L2E82_40426	Myb-binding site	CAACAG	1899	6	-	stress response	stress response element	Cichorium intybus
gene-L2E82_40426	A-box	CCGTCC	1547	6	+	light response	light responsiveness	Cichorium intybus
gene-L2E82_40426	ERE	ATTTCATA	1594	8	+	hormone response	ethylene response element	Cichorium intybus
gene-L2E82_40426	Box 4	ATTAAT	909	6	+	light response	light responsiveness	Cichorium intybus
gene-L2E82_40426	TGA-element	AACGAC	515	6	+	hormone response	auxin responsiveness	Cichorium intybus
gene-L2E82_40426	TGA-element	AACGAC	1616	6	-	hormone response	auxin responsiveness	Cichorium intybus
gene-L2E82_40426	Sp1	GGGCGG	294	6	+	light response	light responsiveness	Cichorium intybus
gene-L2E82_40426	MYB recognition site	CCGTTG	739	6	+	stress response	MYB binding site	Cichorium intybus
gene-L2E82_40426	MYB recognition site	CCGTTG	799	6	+	stress response	MYB binding site	Cichorium intybus
gene-L2E82_40426	MYB recognition site	CCGTTG	859	6	+	stress response	MYB binding site	Cichorium intybus
gene-L2E82_40426	CCAAT-box	CAACGG	739	6	-	stress response	MYBHv1 binding site	Cichorium intybus
gene-L2E82_40426	CCAAT-box	CAACGG	799	6	-	stress response	MYBHv1 binding site	Cichorium intybus
gene-L2E82_40426	CCAAT-box	CAACGG	859	6	-	stress response	MYBHv1 binding site	Cichorium intybus
gene-L2E82_40426	ABRE	GACACGTACGT	608	10	+	hormone response	abscisic acid responsiveness	Cichorium intybus
gene-L2E82_40426	ABRE	ACGTG	998	5	+	hormone response	abscisic acid responsiveness	Cichorium intybus
gene-L2E82_40426	ABRE	CACGTG	1142	6	-	hormone response	abscisic acid responsiveness	Cichorium intybus
gene-L2E82_40426	ABRE	ACGTG	1143	5	+	hormone response	abscisic acid responsiveness	Cichorium intybus
gene-L2E82_40426	ABRE	AACCCGG	1363	7	-	hormone response	abscisic acid responsiveness	Cichorium intybus
gene-L2E82_40426	AE-box	AGAAACAA	213	8	-	light response	light responsiveness	Cichorium intybus
gene-L6452_00084	G-box	CACGTC	1048	6	-	light response	light responsiveness	Arctium lappa
gene-L6452_00084	G-box	GCCACGTGGA	1904	9	+	light response	light responsiveness	Arctium lappa
gene-L6452_00084	G-box	CACGTG	1906	6	-	light response	light responsiveness	Arctium lappa
gene-L6452_00084	MYC	CATTTG	27	6	-	stress response	MYC binding site	Arctium lappa
gene-L6452_00084	MYC	CATGTG	1809	6	+	stress response	MYC binding site	Arctium lappa
gene-L6452_00084	MYC	CATGTG	1827	6	+	stress response	MYC binding site	Arctium lappa
gene-L6452_00084	ABRE2	CCACGTGG	1905	8	-	hormone response	abscisic acid responsiveness	Arctium lappa
gene-L6452_00084	MYB-like sequence	TAACCA	323	6	-	stress response	stress response element	Arctium lappa
gene-L6452_00084	MYB-like sequence	TAACCA	1625	6	-	stress response	stress response element	Arctium lappa
gene-L6452_00084	TGACG-motif	TGACG	1047	5	+	hormone response	MeJA-responsiveness	Arctium lappa
gene-L6452_00084	TGACG-motif	TGACG	1052	5	+	hormone response	MeJA-responsiveness	Arctium lappa
gene-L6452_00084	TGACG-motif	TGACG	1087	5	+	hormone response	MeJA-responsiveness	Arctium lappa
gene-L6452_00084	TGACG-motif	TGACG	1871	5	-	hormone response	MeJA-responsiveness	Arctium lappa
gene-L6452_00084	Box II	CCACGTGGC	1904	9	-	light response	light responsiveness	Arctium lappa
gene-L6452_00084	G-box	CACGTT	1647	6	+	light response	light responsiveness	Arctium lappa
gene-L6452_00084	G-box	CACGTT	1817	6	-	light response	light responsiveness	Arctium lappa
gene-L6452_00084	G-box	CACGTG	1906	6	-	light response	light responsiveness	Arctium lappa
gene-L6452_00084	GCN4_motif	TGAGTCA	1520	7	+	growth and development	endosperm	Arctium lappa
gene-L6452_00084	W box	TTGACC	1061	6	-	stress response	Fungal elicitor responsive element;wound responsive	Arctium lappa
gene-L6452_00084	MYB	TAACCA	323	6	-	stress response	MYB binding site	Arctium lappa
gene-L6452_00084	MYB	TAACCA	1625	6	-	stress response	MYB binding site	Arctium lappa
gene-L6452_00084	GT1-motif	GGTTAAT	1626	7	+	light response	light responsiveness	Arctium lappa
gene-L6452_00084	STRE	AGGGG	1936	5	-	stress response	stress response element	Arctium lappa
gene-L6452_00084	ARE	AAACCA	777	6	+	stress response	anaerobic induction	Arctium lappa
gene-L6452_00084	ARE	AAACCA	1733	6	+	stress response	anaerobic induction	Arctium lappa
gene-L6452_00084	DRE core	GCCGAC	964	6	+	stress response	dehydration; low-temp; salt stresses	Arctium lappa
gene-L6452_00084	AAGAA-motif	GAAAGAA	639	7	-	growth and development	cis-element involved in seed specific expression	Arctium lappa
gene-L6452_00084	TGA-element	AACGAC	909	6	+	hormone response	auxin responsiveness	Arctium lappa
gene-L6452_00084	Box 4	ATTAAT	459	6	+	light response	light responsiveness	Arctium lappa
gene-L6452_00084	Box 4	ATTAAT	673	6	+	light response	light responsiveness	Arctium lappa
gene-L6452_00084	Box 4	ATTAAT	1249	6	-	light response	light responsiveness	Arctium lappa
gene-L6452_00084	ACE	CTAACGTATT	308	10	-	light response	light responsiveness	Arctium lappa
gene-L6452_00084	ACE	CTAACGTATT	985	9	-	light response	light responsiveness	Arctium lappa
gene-L6452_00084	ACE	CTAACGTATT	1815	9	+	light response	light responsiveness	Arctium lappa
gene-L6452_00084	ERE	ATTTTAAA	1282	8	-	hormone response	ethylene response element	Arctium lappa
gene-L6452_00084	E2Fb	TTTGCCGC	1124	8	-	growth and development	acts as a repressor outside S phase and as an activator during S phase	Arctium lappa
gene-L6452_00084	MRE	AACCTAA	734	7	+	light response	light responsiveness	Arctium lappa
gene-L6452_00084	CGTCA-motif	CGTCA	1047	5	-	hormone response	MeJA-responsiveness	Arctium lappa
gene-L6452_00084	CGTCA-motif	CGTCA	1052	5	-	hormone response	MeJA-responsiveness	Arctium lappa
gene-L6452_00084	CGTCA-motif	CGTCA	1087	5	-	hormone response	MeJA-responsiveness	Arctium lappa
gene-L6452_00084	CGTCA-motif	CGTCA	1871	5	+	hormone response	MeJA-responsiveness	Arctium lappa
gene-L6452_00084	ABRE	ACGTG	1049	5	+	hormone response	abscisic acid responsiveness	Arctium lappa
gene-L6452_00084	ABRE	ACGTG	1647	5	-	hormone response	abscisic acid responsiveness	Arctium lappa
gene-L6452_00084	ABRE	ACGTG	1818	5	+	hormone response	abscisic acid responsiveness	Arctium lappa
gene-L6452_00084	ABRE	CACGTG	1906	6	-	hormone response	abscisic acid responsiveness	Arctium lappa
gene-L6452_00084	ABRE	ACGTG	1907	5	+	hormone response	abscisic acid responsiveness	Arctium lappa
gene-L6452_00084	CARE	CAACTCAC	1921	8	+	hormone response	gibberellin-responsiveness	Arctium lappa
gene-L6452_00084	Sp1	GGGCGG	1863	6	-	light response	light responsiveness	Arctium lappa
gene-L6452_00084	TCT-motif	TCTTAC	470	6	+	light response	light responsiveness	Arctium lappa
gene-L6452_00084	TCT-motif	TCTTAC	1573	6	+	light response	light responsiveness	Arctium lappa
gene-L6452_00084	as-1	TGACG	1047	5	+	hormone response	salicylic acid responsiveness	Arctium lappa
gene-L6452_00084	as-1	TGACG	1052	5	+	hormone response	salicylic acid responsiveness	Arctium lappa
gene-L6452_00084	as-1	TGACG	1087	5	+	hormone response	salicylic acid responsiveness	Arctium lappa
gene-L6452_00084	as-1	TGACG	1871	5	-	hormone response	salicylic acid responsiveness	Arctium lappa
gene-L6452_07153	LAMP-element	CCTTATCCA	1895	9	-	light response	light responsiveness	Arctium lappa
gene-L6452_07153	ARE	AAACCA	352	6	+	stress response	anaerobic induction	Arctium lappa
gene-L6452_07153	ARE	AAACCA	574	6	+	stress response	anaerobic induction	Arctium lappa
gene-L6452_07153	ARE	AAACCA	674	6	+	stress response	anaerobic induction	Arctium lappa
gene-L6452_07153	ARE	AAACCA	1489	6	+	stress response	anaerobic induction	Arctium lappa
gene-L6452_07153	ARE	AAACCA	1582	6	+	stress response	anaerobic induction	Arctium lappa
gene-L6452_07153	MBS	CAACTG	1846	6	+	stress response	drought-inducibility	Arctium lappa
gene-L6452_07153	TC-rich repeats	GTTTTCTTAC	1800	9	+	stress response	defense and stress responsiveness	Arctium lappa
gene-L6452_07153	GT1-motif	GGTTAA	32	6	-	light response	light responsiveness	Arctium lappa
gene-L6452_07153	STRE	AGGGG	258	5	-	stress response	stress response element	Arctium lappa
gene-L6452_07153	STRE	AGGGG	779	5	-	stress response	stress response element	Arctium lappa
gene-L6452_07153	STRE	AGGGG	1291	5	+	stress response	stress response element	Arctium lappa
gene-L6452_07153	STRE	AGGGG	1316	5	+	stress response	stress response element	Arctium lappa
gene-L6452_07153	STRE	AGGGG	1336	5	+	stress response	stress response element	Arctium lappa
gene-L6452_07153	STRE	AGGGG	1345	5	-	stress response	stress response element	Arctium lappa
gene-L6452_07153	MYB	TAACCA	217	6	+	stress response	MYB binding site	Arctium lappa
gene-L6452_07153	MYB	CAACCA	429	6	+	stress response	MYB binding site	Arctium lappa
gene-L6452_07153	MYB	TAACCA	638	6	-	stress response	MYB binding site	Arctium lappa
gene-L6452_07153	MYB	CAACCA	908	6	-	stress response	MYB binding site	Arctium lappa
gene-L6452_07153	MYB	CAACCA	1428	6	+	stress response	MYB binding site	Arctium lappa
gene-L6452_07153	MYB	CAACAG	1575	6	-	stress response	MYB binding site	Arctium lappa
gene-L6452_07153	O2-site	GATGA(C/T)(A/G)TG(A/G)	712	8	-	growth and development	zein metabolism	Arctium lappa
gene-L6452_07153	MYB-like sequence	TAACCA	217	6	+	stress response	stress response element	Arctium lappa
gene-L6452_07153	MYB-like sequence	TAACCA	638	6	-	stress response	stress response element	Arctium lappa
gene-L6452_07153	G-box	CACGTT	1376	6	+	light response	light responsiveness	Arctium lappa
gene-L6452_07153	G-box	CACGTT	1640	6	+	light response	light responsiveness	Arctium lappa
gene-L6452_07153	G-box	CACGTT	1686	6	+	light response	light responsiveness	Arctium lappa
gene-L6452_07153	MBSI	aaaAaaC(G/C)GTTA	609	10.5	-	growth and development	flavonoid	Arctium lappa
gene-L6452_07153	WUN-motif	CAATTACAT	815	9	+	stress response	wound responsive element	Arctium lappa
gene-L6452_07153	MYC	CATGTG	632	6	-	stress response	MYC binding site	Arctium lappa
gene-L6452_07153	MYC	CATGTG	634	6	+	stress response	MYC binding site	Arctium lappa
gene-L6452_07153	MYC	CATTTG	821	6	+	stress response	MYC binding site	Arctium lappa
gene-L6452_07153	MYC	CATGTG	1819	6	+	stress response	MYC binding site	Arctium lappa
gene-L6452_07153	CCGTCC-box	CCGTCC	622	6	-	growth and development	meristem	Arctium lappa
gene-L6452_07153	chs-CMA1a	TTACTTAA	144	8	+	light response	light responsiveness	Arctium lappa
gene-L6452_07153	TCA	TCATCTTCAT	77	9	-	hormone response	salicylic acid responsiveness	Arctium lappa
gene-L6452_07153	TCA	TCATCTTCAT	1679	9	+	hormone response	salicylic acid responsiveness	Arctium lappa
gene-L6452_07153	ABRE	ACGTG	1376	5	-	hormone response	abscisic acid responsiveness	Arctium lappa
gene-L6452_07153	ABRE	TACGGTC	1396	7	-	hormone response	abscisic acid responsiveness	Arctium lappa
gene-L6452_07153	ABRE	ACGTG	1640	5	-	hormone response	abscisic acid responsiveness	Arctium lappa
gene-L6452_07153	ABRE	ACGTG	1686	5	-	hormone response	abscisic acid responsiveness	Arctium lappa
gene-L6452_07153	TCT-motif	TCTTAC	3	6	-	light response	light responsiveness	Arctium lappa
gene-L6452_07153	TCT-motif	TCTTAC	317	6	+	light response	light responsiveness	Arctium lappa
gene-L6452_07153	TCT-motif	TCTTAC	1804	6	+	light response	light responsiveness	Arctium lappa
gene-L6452_07153	TCT-motif	TCTTAC	1981	6	-	light response	light responsiveness	Arctium lappa
gene-L6452_07153	circadian	CAAAGATATC	1778	9	+	growth and development	circadian	Arctium lappa
gene-L6452_07153	circadian	CAAAGATATC	1782	9	-	growth and development	circadian	Arctium lappa
gene-L6452_07153	GATA-motif	AAGGATAAGG	1764	9	+	light response	light responsiveness	Arctium lappa
gene-L6452_07153	Myb-binding site	CAACAG	1575	6	-	stress response	stress response element	Arctium lappa
gene-L6452_07153	A-box	CCGTCC	622	6	-	light response	light responsiveness	Arctium lappa
gene-L6452_07153	TGA-element	AACGAC	1662	6	-	hormone response	auxin responsiveness	Arctium lappa
gene-L6452_07153	Box 4	ATTAAT	195	6	+	light response	light responsiveness	Arctium lappa
gene-L6452_07153	Box 4	ATTAAT	732	6	+	light response	light responsiveness	Arctium lappa
gene-L6452_07153	Box 4	ATTAAT	847	6	+	light response	light responsiveness	Arctium lappa
gene-L6452_07153	Box 4	ATTAAT	928	6	+	light response	light responsiveness	Arctium lappa
gene-L6452_07153	Box 4	ATTAAT	1173	6	-	light response	light responsiveness	Arctium lappa
gene-L6452_07153	Box 4	ATTAAT	1255	6	-	light response	light responsiveness	Arctium lappa
gene-L6452_07153	Box 4	ATTAAT	1263	6	-	light response	light responsiveness	Arctium lappa
gene-L6452_19999	E2Fb	TTTGCCGC	1775	8	+	growth and development	acts as a repressor outside S phase and as an activator during S phase	Arctium lappa
gene-L6452_19999	ERE	ATTTTAAA	590	8	+	hormone response	ethylene response element	Arctium lappa
gene-L6452_19999	ERE	ATTTTAAA	1264	8	+	hormone response	ethylene response element	Arctium lappa
gene-L6452_19999	ERE	ATTTTAAA	1589	8	+	hormone response	ethylene response element	Arctium lappa
gene-L6452_19999	Box 4	ATTAAT	725	6	+	light response	light responsiveness	Arctium lappa
gene-L6452_19999	Box 4	ATTAAT	729	6	+	light response	light responsiveness	Arctium lappa
gene-L6452_19999	Box 4	ATTAAT	1155	6	-	light response	light responsiveness	Arctium lappa
gene-L6452_19999	Box 4	ATTAAT	1518	6	-	light response	light responsiveness	Arctium lappa
gene-L6452_19999	GATA-motif	AAGATAAGATT	2	10	+	light response	light responsiveness	Arctium lappa
gene-L6452_19999	TCT-motif	TCTTAC	398	6	+	light response	light responsiveness	Arctium lappa
gene-L6452_19999	ABRE	TACGGTC	401	7	+	hormone response	abscisic acid responsiveness	Arctium lappa
gene-L6452_19999	chs-CMA1a	TTACTTAA	1104	8	+	light response	light responsiveness	Arctium lappa
gene-L6452_19999	MYC	CATGTG	672	6	+	stress response	MYC binding site	Arctium lappa
gene-L6452_19999	G-box	CACGAC	1563	6	-	light response	light responsiveness	Arctium lappa
gene-L6452_19999	MBSI	aaaAaaC(G/C)GTTA	1616	10.5	+	growth and development	flavonoid	Arctium lappa
gene-L6452_19999	WUN-motif	CAATTACAT	777	9	-	stress response	wound responsive element	Arctium lappa
gene-L6452_19999	MYB-like sequence	TAACCA	272	6	+	stress response	stress response element	Arctium lappa
gene-L6452_19999	MYB-like sequence	TAACCA	295	6	-	stress response	stress response element	Arctium lappa
gene-L6452_19999	MYB-like sequence	TAACCA	369	6	+	stress response	stress response element	Arctium lappa
gene-L6452_19999	MYB-like sequence	TAACCA	1177	6	+	stress response	stress response element	Arctium lappa
gene-L6452_19999	MYB-like sequence	TAACCA	1414	6	+	stress response	stress response element	Arctium lappa
gene-L6452_19999	MYB-like sequence	TAACCA	1625	6	+	stress response	stress response element	Arctium lappa
gene-L6452_19999	MYB-like sequence	TAACCA	1821	6	+	stress response	stress response element	Arctium lappa
gene-L6452_19999	GT1-motif	GGTTAA	296	6	+	light response	light responsiveness	Arctium lappa
gene-L6452_19999	STRE	AGGGG	1218	5	-	stress response	stress response element	Arctium lappa
gene-L6452_19999	MYB	TAACCA	272	6	+	stress response	MYB binding site	Arctium lappa
gene-L6452_19999	MYB	TAACCA	295	6	-	stress response	MYB binding site	Arctium lappa
gene-L6452_19999	MYB	TAACCA	369	6	+	stress response	MYB binding site	Arctium lappa
gene-L6452_19999	MYB	CAACCA	1116	6	+	stress response	MYB binding site	Arctium lappa
gene-L6452_19999	MYB	TAACCA	1177	6	+	stress response	MYB binding site	Arctium lappa
gene-L6452_19999	MYB	TAACCA	1414	6	+	stress response	MYB binding site	Arctium lappa
gene-L6452_19999	MYB	TAACCA	1625	6	+	stress response	MYB binding site	Arctium lappa
gene-L6452_19999	MYB	TAACCA	1821	6	+	stress response	MYB binding site	Arctium lappa
gene-L6452_19999	ATCT-motif	AATCTAATCC	41	9	+	light response	light responsiveness	Arctium lappa
gene-L6452_19999	ARE	AAACCA	59	6	+	stress response	anaerobic induction	Arctium lappa
gene-L6452_19999	ARE	AAACCA	928	6	+	stress response	anaerobic induction	Arctium lappa
gene-L6452_19999	ARE	AAACCA	1337	6	+	stress response	anaerobic induction	Arctium lappa
gene-L6452_35635	GT1-motif	GGTTAAT	654	7	-	light response	light responsiveness	Arctium lappa
gene-L6452_35635	GT1-motif	GGTTAA	655	6	-	light response	light responsiveness	Arctium lappa
gene-L6452_35635	GT1-motif	GGTTAA	753	6	-	light response	light responsiveness	Arctium lappa
gene-L6452_35635	STRE	AGGGG	7	5	-	stress response	stress response element	Arctium lappa
gene-L6452_35635	STRE	AGGGG	151	5	+	stress response	stress response element	Arctium lappa
gene-L6452_35635	STRE	AGGGG	1423	5	+	stress response	stress response element	Arctium lappa
gene-L6452_35635	MYB	TAACCA	656	6	+	stress response	MYB binding site	Arctium lappa
gene-L6452_35635	MYB	TAACCA	1590	6	+	stress response	MYB binding site	Arctium lappa
gene-L6452_35635	MYB	TAACCA	1781	6	-	stress response	MYB binding site	Arctium lappa
gene-L6452_35635	ABRE3a	TACGTG	38	6	+	light response	light responsiveness	Arctium lappa
gene-L6452_35635	ARE	AAACCA	1011	6	+	stress response	anaerobic induction	Arctium lappa
gene-L6452_35635	ARE	AAACCA	1635	6	+	stress response	anaerobic induction	Arctium lappa
gene-L6452_35635	MYC	CATTTG	1639	6	-	stress response	MYC binding site	Arctium lappa
gene-L6452_35635	TCA-element	CCATCTTTTT	773	9	+	hormone response	salicylic acid responsiveness	Arctium lappa
gene-L6452_35635	TCA-element	CCATCTTTTT	1412	9	+	hormone response	salicylic acid responsiveness	Arctium lappa
gene-L6452_35635	G-box	TACGTG	38	6	+	light response	light responsiveness	Arctium lappa
gene-L6452_35635	G-box	CACGTC	1788	6	+	light response	light responsiveness	Arctium lappa
gene-L6452_35635	WUN-motif	TTATTACAT	1577	9	+	stress response	wound responsive element	Arctium lappa
gene-L6452_35635	MYB-like sequence	TAACCA	656	6	+	stress response	stress response element	Arctium lappa
gene-L6452_35635	MYB-like sequence	TAACCA	1590	6	+	stress response	stress response element	Arctium lappa
gene-L6452_35635	MYB-like sequence	TAACCA	1781	6	-	stress response	stress response element	Arctium lappa
gene-L6452_35635	AE-box	AGAAACTT	1182	8	-	light response	light responsiveness	Arctium lappa
gene-L6452_35635	MRE	AACCTAA	145	7	+	light response	light responsiveness	Arctium lappa
gene-L6452_35635	TCT-motif	TCTTAC	35	6	+	light response	light responsiveness	Arctium lappa
gene-L6452_35635	TCT-motif	TCTTAC	1875	6	-	light response	light responsiveness	Arctium lappa
gene-L6452_35635	ABRE	ACGTG	39	5	+	hormone response	abscisic acid responsiveness	Arctium lappa
gene-L6452_35635	ABRE	ACGTG	1788	5	-	hormone response	abscisic acid responsiveness	Arctium lappa
gene-L6452_35635	ERE	ATTTCATA	507	8	-	hormone response	ethylene response element	Arctium lappa
gene-L6452_35635	ERE	ATTTTAAA	573	8	-	hormone response	ethylene response element	Arctium lappa
gene-L6452_35635	ERE	ATTTCATA	822	8	-	hormone response	ethylene response element	Arctium lappa
gene-L6452_35635	ERE	ATTTTAAA	1462	8	+	hormone response	ethylene response element	Arctium lappa
gene-L6452_35635	Box 4	ATTAAT	447	6	+	light response	light responsiveness	Arctium lappa
gene-L6452_35635	Box 4	ATTAAT	591	6	+	light response	light responsiveness	Arctium lappa
gene-L6452_35635	Box 4	ATTAAT	762	6	+	light response	light responsiveness	Arctium lappa
gene-L6452_35635	Box 4	ATTAAT	906	6	+	light response	light responsiveness	Arctium lappa
gene-L6452_35635	Box 4	ATTAAT	1204	6	-	light response	light responsiveness	Arctium lappa
gene-L6452_35635	Box 4	ATTAAT	1298	6	-	light response	light responsiveness	Arctium lappa
gene-L6452_35635	TGA-element	AACGAC	1800	6	+	hormone response	auxin responsiveness	Arctium lappa
gene-L6452_35635	GATA-motif	GATAGGA	290	7	-	light response	light responsiveness	Arctium lappa
gene-LOC110873255	TCCC-motif	TCTCCCT	1902	7	+	light response	light responsiveness	Helianthus annuus
gene-LOC110873255	TCCC-motif	TCTCCCT	1970	7	-	light response	light responsiveness	Helianthus annuus
gene-LOC110873255	ERE	ATTTTAAA	1325	8	-	hormone response	ethylene response element	Helianthus annuus
gene-LOC110873255	ERE	ATTTTAAA	1332	8	-	hormone response	ethylene response element	Helianthus annuus
gene-LOC110873255	ERE	ATTTTAAA	1844	8	+	hormone response	ethylene response element	Helianthus annuus
gene-LOC110873255	AAGAA-motif	gGTAAAGAAA	1455	9	-	growth and development	cis-element involved in seed specific expression	Helianthus annuus
gene-LOC110873255	TGA-element	AACGAC	173	6	+	hormone response	auxin responsiveness	Helianthus annuus
gene-LOC110873255	Sp1	GGGCGG	1034	6	-	light response	light responsiveness	Helianthus annuus
gene-LOC110873255	TCT-motif	TCTTAC	1465	6	-	light response	light responsiveness	Helianthus annuus
gene-LOC110873255	as-1	TGACG	346	5	-	hormone response	salicylic acid responsiveness	Helianthus annuus
gene-LOC110873255	ABRE	ACGTG	863	5	+	hormone response	abscisic acid responsiveness	Helianthus annuus
gene-LOC110873255	CCAAT-box	CAACGG	294	6	-	stress response	MYBHv1 binding site	Helianthus annuus
gene-LOC110873255	dOCT	CTCGGATC	590	8	+	growth and development	meristem	Helianthus annuus
gene-LOC110873255	MYB recognition site	CCGTTG	294	6	+	stress response	MYB binding site	Helianthus annuus
gene-LOC110873255	circadian	CAAAGATATC	765	9	-	growth and development	circadian	Helianthus annuus
gene-LOC110873255	CGTCA-motif	CGTCA	346	5	+	hormone response	MeJA-responsiveness	Helianthus annuus
gene-LOC110873255	AE-box	AGAAACAA	1452	8	-	light response	light responsiveness	Helianthus annuus
gene-LOC110873255	WUN-motif	CCATTTCAA	486	9	-	stress response	wound responsive element	Helianthus annuus
gene-LOC110873255	G-box	CACGTT	862	6	-	light response	light responsiveness	Helianthus annuus
gene-LOC110873255	TGACG-motif	TGACG	346	5	-	hormone response	MeJA-responsiveness	Helianthus annuus
gene-LOC110873255	O2-site	GTTGACGTGA	544	9	-	growth and development	zein metabolism	Helianthus annuus
gene-LOC110873255	O2-site	GATGACATGG	744	9	-	growth and development	zein metabolism	Helianthus annuus
gene-LOC110873255	TCA-element	TCAGAAGAGG	524	9	+	hormone response	salicylic acid responsiveness	Helianthus annuus
gene-LOC110873255	G-box	TAACACGTAG	1121	9	-	light response	light responsiveness	Helianthus annuus
gene-LOC110873255	LTR	CCGAAA	1739	6	-	stress response	low-temperature responsiveness	Helianthus annuus
gene-LOC110873255	MYC	CAATTG	777	6	+	stress response	MYC binding site	Helianthus annuus
gene-LOC110873255	MYC	CAATTG	831	6	+	stress response	MYC binding site	Helianthus annuus
gene-LOC110873255	MYC	CAATTG	1603	6	-	stress response	MYC binding site	Helianthus annuus
gene-LOC110873255	DRE core	GCCGAC	406	6	+	stress response	dehydration; low-temp; salt stresses	Helianthus annuus
gene-LOC110873255	WRE3	CCACCT	531	6	-	stress response	wound responsive element	Helianthus annuus
gene-LOC110873255	ARE	AAACCA	1689	6	-	stress response	anaerobic induction	Helianthus annuus
gene-LOC110873255	LS7	CAGATTTATTTTTA	1511	13	+	light response	light responsiveness	Helianthus annuus
gene-LOC110873255	MYB	CAACCA	786	6	-	stress response	MYB binding site	Helianthus annuus
gene-LOC110873255	MYB	CAACCA	1018	6	-	stress response	MYB binding site	Helianthus annuus
gene-LOC110873255	STRE	AGGGG	166	5	+	stress response	stress response element	Helianthus annuus
gene-LOC110873255	STRE	AGGGG	658	5	+	stress response	stress response element	Helianthus annuus
gene-LOC110873255	STRE	AGGGG	759	5	-	stress response	stress response element	Helianthus annuus
gene-LOC110873255	STRE	AGGGG	897	5	+	stress response	stress response element	Helianthus annuus
gene-LOC110873255	STRE	AGGGG	1005	5	+	stress response	stress response element	Helianthus annuus
gene-LOC110873255	STRE	AGGGG	1014	5	-	stress response	stress response element	Helianthus annuus
gene-LOC110873255	MBS	CAACTG	602	6	-	stress response	drought-inducibility	Helianthus annuus
gene-LOC110886219	CGTCA-motif	CGTCA	198	5	+	hormone response	MeJA-responsiveness	Helianthus annuus
gene-LOC110886219	Gap-box	CAAATGAA(A/G)A	733	9	-	light response	light responsiveness	Helianthus annuus
gene-LOC110886219	AE-box	AGAAACAA	1419	8	+	light response	light responsiveness	Helianthus annuus
gene-LOC110886219	as-1	TGACG	198	5	-	hormone response	salicylic acid responsiveness	Helianthus annuus
gene-LOC110886219	TCT-motif	TCTTAC	1416	6	-	light response	light responsiveness	Helianthus annuus
gene-LOC110886219	TCT-motif	TCTTAC	1544	6	+	light response	light responsiveness	Helianthus annuus
gene-LOC110886219	ABRE	CACGTG	483	6	+	hormone response	abscisic acid responsiveness	Helianthus annuus
gene-LOC110886219	ABRE	ACGTG	484	5	+	hormone response	abscisic acid responsiveness	Helianthus annuus
gene-LOC110886219	Box 4	ATTAAT	1399	6	-	light response	light responsiveness	Helianthus annuus
gene-LOC110886219	Box 4	ATTAAT	1963	6	-	light response	light responsiveness	Helianthus annuus
gene-LOC110886219	TGA-element	AACGAC	218	6	+	hormone response	auxin responsiveness	Helianthus annuus
gene-LOC110886219	TGA-element	AACGAC	1594	6	-	hormone response	auxin responsiveness	Helianthus annuus
gene-LOC110886219	TGA-element	AACGAC	1695	6	-	hormone response	auxin responsiveness	Helianthus annuus
gene-LOC110886219	TGA-element	AACGAC	1803	6	-	hormone response	auxin responsiveness	Helianthus annuus
gene-LOC110886219	AAGAA-motif	GAAAGAA	1490	7	-	growth and development	cis-element involved in seed specific expression	Helianthus annuus
gene-LOC110886219	Myb-binding site	CAACAG	1917	6	-	stress response	stress response element	Helianthus annuus
gene-LOC110886219	CAT-box	GCCACT	332	6	-	growth and development	meristem	Helianthus annuus
gene-LOC110886219	GT1-motif	GGTTAA	1786	6	-	light response	light responsiveness	Helianthus annuus
gene-LOC110886219	W box	TTGACC	254	6	+	stress response	Fungal elicitor responsive element;wound responsive	Helianthus annuus
gene-LOC110886219	W box	TTGACC	294	6	+	stress response	Fungal elicitor responsive element;wound responsive	Helianthus annuus
gene-LOC110886219	MYB	TAACCA	1459	6	+	stress response	MYB binding site	Helianthus annuus
gene-LOC110886219	MYB	TAACCA	1787	6	+	stress response	MYB binding site	Helianthus annuus
gene-LOC110886219	MYB	CAACAG	1917	6	-	stress response	MYB binding site	Helianthus annuus
gene-LOC110886219	TC-rich repeats	ATTCTCTAAC	279	9	+	stress response	defense and stress responsiveness	Helianthus annuus
gene-LOC110886219	ARE	AAACCA	111	6	-	stress response	anaerobic induction	Helianthus annuus
gene-LOC110886219	ARE	AAACCA	784	6	-	stress response	anaerobic induction	Helianthus annuus
gene-LOC110886219	ARE	AAACCA	1329	6	-	stress response	anaerobic induction	Helianthus annuus
gene-LOC110886219	MYC	CATGTG	65	6	-	stress response	MYC binding site	Helianthus annuus
gene-LOC110886219	MYC	CATTTG	737	6	+	stress response	MYC binding site	Helianthus annuus
gene-LOC110886219	MYC	CATGTG	1557	6	+	stress response	MYC binding site	Helianthus annuus
gene-LOC110886219	MYC	CATGTG	1832	6	-	stress response	MYC binding site	Helianthus annuus
gene-LOC110886219	G-box	CACGTG	483	6	+	light response	light responsiveness	Helianthus annuus
gene-LOC110886219	G-box	CACGTG	483	6	+	light response	light responsiveness	Helianthus annuus
gene-LOC110886219	O2-site	GTTGACGTGA	482	9	-	growth and development	zein metabolism	Helianthus annuus
gene-LOC110886219	O2-site	GTTGACGTGA	1565	9	-	growth and development	zein metabolism	Helianthus annuus
gene-LOC110886219	TGACG-motif	TGACG	198	5	-	hormone response	MeJA-responsiveness	Helianthus annuus
gene-LOC110886219	MYB-like sequence	TAACCA	1459	6	+	stress response	stress response element	Helianthus annuus
gene-LOC110886219	MYB-like sequence	TAACCA	1787	6	+	stress response	stress response element	Helianthus annuus
gene-LOC110903954	GA-motif	ATAGATAA	1138	8	+	light response	light responsiveness	Helianthus annuus
gene-LOC110903954	CGTCA-motif	CGTCA	525	5	+	hormone response	MeJA-responsiveness	Helianthus annuus
gene-LOC110903954	CCAAT-box	CAACGG	583	6	+	stress response	MYBHv1 binding site	Helianthus annuus
gene-LOC110903954	MYB recognition site	CCGTTG	583	6	-	stress response	MYB binding site	Helianthus annuus
gene-LOC110903954	P-box	CCTTTTG	461	7	+	hormone response	gibberellin-responsiveness	Helianthus annuus
gene-LOC110903954	P-box	CCTTTTG	1643	7	+	hormone response	gibberellin-responsiveness	Helianthus annuus
gene-LOC110903954	CARE	CAACTCAC	1172	8	-	hormone response	gibberellin-responsiveness	Helianthus annuus
gene-LOC110903954	TCT-motif	TCTTAC	1372	6	-	light response	light responsiveness	Helianthus annuus
gene-LOC110903954	as-1	TGACG	525	5	-	hormone response	salicylic acid responsiveness	Helianthus annuus
gene-LOC110903954	TGA-element	AACGAC	125	6	+	hormone response	auxin responsiveness	Helianthus annuus
gene-LOC110903954	Box 4	ATTAAT	1145	6	-	light response	light responsiveness	Helianthus annuus
gene-LOC110903954	Box 4	ATTAAT	1160	6	-	light response	light responsiveness	Helianthus annuus
gene-LOC110903954	Box 4	ATTAAT	1545	6	-	light response	light responsiveness	Helianthus annuus
gene-LOC110903954	Box 4	ATTAAT	1795	6	-	light response	light responsiveness	Helianthus annuus
gene-LOC110903954	Box 4	ATTAAT	1805	6	-	light response	light responsiveness	Helianthus annuus
gene-LOC110903954	ERE	ATTTTAAA	1944	8	+	hormone response	ethylene response element	Helianthus annuus
gene-LOC110903954	CAT-box	GCCACT	2	6	+	growth and development	meristem	Helianthus annuus
gene-LOC110903954	Myb-binding site	CAACAG	1628	6	-	stress response	stress response element	Helianthus annuus
gene-LOC110903954	TC-rich repeats	GTTTTCTTAC	1372	9	-	stress response	defense and stress responsiveness	Helianthus annuus
gene-LOC110903954	ATCT-motif	AATCTAATCC	1761	9	+	light response	light responsiveness	Helianthus annuus
gene-LOC110903954	MBS	CAACTG	394	6	-	stress response	drought-inducibility	Helianthus annuus
gene-LOC110903954	MYB	CAACAG	1628	6	-	stress response	MYB binding site	Helianthus annuus
gene-LOC110903954	W box	TTGACC	465	6	+	stress response	Fungal elicitor responsive element;wound responsive	Helianthus annuus
gene-LOC110903954	STRE	AGGGG	869	5	-	stress response	stress response element	Helianthus annuus
gene-LOC110903954	STRE	AGGGG	1040	5	-	stress response	stress response element	Helianthus annuus
gene-LOC110903954	STRE	AGGGG	1053	5	+	stress response	stress response element	Helianthus annuus
gene-LOC110903954	GT1-motif	GCGGTAATT	1306	9	-	light response	light responsiveness	Helianthus annuus
gene-LOC110903954	ARE	AAACCA	976	6	-	stress response	anaerobic induction	Helianthus annuus
gene-LOC110903954	ARE	AAACCA	1900	6	+	stress response	anaerobic induction	Helianthus annuus
gene-LOC110903954	WRE3	CCACCT	223	6	+	stress response	wound responsive element	Helianthus annuus
gene-LOC110903954	LTR	CCGAAA	1769	6	+	stress response	low-temperature responsiveness	Helianthus annuus
gene-LOC110903954	TGA-box	TGACGTAA	522	8	-	hormone response	auxin responsiveness	Helianthus annuus
gene-LOC110903954	MYC	CATTTG	132	6	+	stress response	MYC binding site	Helianthus annuus
gene-LOC110903954	MYC	CATTTG	991	6	+	stress response	MYC binding site	Helianthus annuus
gene-LOC110903954	MYC	CATTTG	1232	6	-	stress response	MYC binding site	Helianthus annuus
gene-LOC110903954	MYC	CATTTG	1424	6	+	stress response	MYC binding site	Helianthus annuus
gene-LOC110903954	TGACG-motif	TGACG	525	5	-	hormone response	MeJA-responsiveness	Helianthus annuus
gene-LOC110913311	GARE-motif	TCTGTTG	695	7	+	hormone response	gibberellin-responsiveness	Helianthus annuus
gene-LOC110913311	circadian	CAAAGATATC	279	9	-	growth and development	circadian	Helianthus annuus
gene-LOC110913311	CGTCA-motif	CGTCA	591	5	-	hormone response	MeJA-responsiveness	Helianthus annuus
gene-LOC110913311	CGTCA-motif	CGTCA	854	5	+	hormone response	MeJA-responsiveness	Helianthus annuus
gene-LOC110913311	CGTCA-motif	CGTCA	1269	5	+	hormone response	MeJA-responsiveness	Helianthus annuus
gene-LOC110913311	CGTCA-motif	CGTCA	1340	5	-	hormone response	MeJA-responsiveness	Helianthus annuus
gene-LOC110913311	AE-box	AGAAACTT	66	8	+	light response	light responsiveness	Helianthus annuus
gene-LOC110913311	TCT-motif	TCTTAC	1351	6	+	light response	light responsiveness	Helianthus annuus
gene-LOC110913311	as-1	TGACG	591	5	+	hormone response	salicylic acid responsiveness	Helianthus annuus
gene-LOC110913311	as-1	TGACG	854	5	-	hormone response	salicylic acid responsiveness	Helianthus annuus
gene-LOC110913311	as-1	TGACG	1269	5	-	hormone response	salicylic acid responsiveness	Helianthus annuus
gene-LOC110913311	as-1	TGACG	1340	5	+	hormone response	salicylic acid responsiveness	Helianthus annuus
gene-LOC110913311	AC-I	(T/C)C(T/C)(C/T)ACC(T/C)ACC	1625	8.5	-	growth and development	Cellular Development	Helianthus annuus
gene-LOC110913311	ABRE	AACCCGG	425	7	+	hormone response	abscisic acid responsiveness	Helianthus annuus
gene-LOC110913311	ABRE	CACGTG	890	6	+	hormone response	abscisic acid responsiveness	Helianthus annuus
gene-LOC110913311	ABRE	ACGTG	891	5	+	hormone response	abscisic acid responsiveness	Helianthus annuus
gene-LOC110913311	ABRE	ACGTG	1233	5	+	hormone response	abscisic acid responsiveness	Helianthus annuus
gene-LOC110913311	ABRE	ACGTG	1267	5	-	hormone response	abscisic acid responsiveness	Helianthus annuus
gene-LOC110913311	ABRE	ACGTG	1337	5	+	hormone response	abscisic acid responsiveness	Helianthus annuus
gene-LOC110913311	ABRE	ACGTG	1763	5	+	hormone response	abscisic acid responsiveness	Helianthus annuus
gene-LOC110913311	CCAAT-box	CAACGG	372	6	-	stress response	MYBHv1 binding site	Helianthus annuus
gene-LOC110913311	CCAAT-box	CAACGG	1787	6	-	stress response	MYBHv1 binding site	Helianthus annuus
gene-LOC110913311	MYB recognition site	CCGTTG	372	6	+	stress response	MYB binding site	Helianthus annuus
gene-LOC110913311	MYB recognition site	CCGTTG	1787	6	+	stress response	MYB binding site	Helianthus annuus
gene-LOC110913311	ERE	ATTTTAAA	154	8	-	hormone response	ethylene response element	Helianthus annuus
gene-LOC110913311	ACE	CTAACGTATT	590	9	+	light response	light responsiveness	Helianthus annuus
gene-LOC110913311	MSA-like	(T/C)C(T/C)AACGG(T/C)(T/C)A	369	8.5	-	growth and development	cell cycle	Helianthus annuus
gene-LOC110913311	GATA-motif	AAGGATAAGG	1557	9	-	light response	light responsiveness	Helianthus annuus
gene-LOC110913311	Myb-binding site	CAACAG	696	6	-	stress response	stress response element	Helianthus annuus
gene-LOC110913311	STRE	AGGGG	1363	5	-	stress response	stress response element	Helianthus annuus
gene-LOC110913311	GT1-motif	GGTTAAT	415	7	-	light response	light responsiveness	Helianthus annuus
gene-LOC110913311	GT1-motif	GGTTAA	416	6	-	light response	light responsiveness	Helianthus annuus
gene-LOC110913311	GT1-motif	GGTTAA	423	6	-	light response	light responsiveness	Helianthus annuus
gene-LOC110913311	chs-CMA2a	TCACTTGA	1062	8	+	light response	light responsiveness	Helianthus annuus
gene-LOC110913311	W box	TTGACC	179	6	+	stress response	Fungal elicitor responsive element;wound responsive	Helianthus annuus
gene-LOC110913311	MYB	CAACAG	696	6	-	stress response	MYB binding site	Helianthus annuus
gene-LOC110913311	MYB	CAACCA	1078	6	-	stress response	MYB binding site	Helianthus annuus
gene-LOC110913311	ATCT-motif	AATCTAATCC	734	9	-	light response	light responsiveness	Helianthus annuus
gene-LOC110913311	ABRE3a	TACGTG	1762	6	+	light response	light responsiveness	Helianthus annuus
gene-LOC110913311	LAMP-element	CCTTATCCA	1557	9	+	light response	light responsiveness	Helianthus annuus
gene-LOC110913311	ARE	AAACCA	376	6	-	stress response	anaerobic induction	Helianthus annuus
gene-LOC110913311	ARE	AAACCA	531	6	+	stress response	anaerobic induction	Helianthus annuus
gene-LOC110913311	ARE	AAACCA	828	6	-	stress response	anaerobic induction	Helianthus annuus
gene-LOC110913311	ARE	AAACCA	1727	6	-	stress response	anaerobic induction	Helianthus annuus
gene-LOC110913311	ARE	AAACCA	1779	6	+	stress response	anaerobic induction	Helianthus annuus
gene-LOC110913311	ARE	AAACCA	1848	6	+	stress response	anaerobic induction	Helianthus annuus
gene-LOC110913311	LTR	CCGAAA	1530	6	+	stress response	low-temperature responsiveness	Helianthus annuus
gene-LOC110913311	MYC	CAATTG	176	6	+	stress response	MYC binding site	Helianthus annuus
gene-LOC110913311	MYC	CATGTG	520	6	+	stress response	MYC binding site	Helianthus annuus
gene-LOC110913311	MYC	CAATTG	748	6	+	stress response	MYC binding site	Helianthus annuus
gene-LOC110913311	G-box	CACGAC	309	6	+	light response	light responsiveness	Helianthus annuus
gene-LOC110913311	G-box	CACGAC	432	6	+	light response	light responsiveness	Helianthus annuus
gene-LOC110913311	G-box	CACGTG	890	6	+	light response	light responsiveness	Helianthus annuus
gene-LOC110913311	G-box	CACGAC	937	6	-	light response	light responsiveness	Helianthus annuus
gene-LOC110913311	G-box	CACGTC	1267	6	+	light response	light responsiveness	Helianthus annuus
gene-LOC110913311	G-box	TACGTG	1762	6	+	light response	light responsiveness	Helianthus annuus
gene-LOC110913311	TCA-element	CCATCTTTTT	1563	10	+	hormone response	salicylic acid responsiveness	Helianthus annuus
gene-LOC110913311	TCA-element	CCATCTTTTT	1609	9	+	hormone response	salicylic acid responsiveness	Helianthus annuus
gene-LOC110913311	TCA-element	CCATCTTTTT	1645	9	-	hormone response	salicylic acid responsiveness	Helianthus annuus
gene-LOC110913311	G-box	TCCACATGGCA	517	10	-	light response	light responsiveness	Helianthus annuus
gene-LOC110913311	G-box	CACGTG	890	6	+	light response	light responsiveness	Helianthus annuus
gene-LOC110913311	G-box	CACGTT	1232	6	-	light response	light responsiveness	Helianthus annuus
gene-LOC110913311	G-box	CACGTT	1336	6	-	light response	light responsiveness	Helianthus annuus
gene-LOC110913311	WUN-motif	ACATTACGG	341	9	-	stress response	wound responsive element	Helianthus annuus
gene-LOC110913311	TGACG-motif	TGACG	591	5	+	hormone response	MeJA-responsiveness	Helianthus annuus
gene-LOC110913311	TGACG-motif	TGACG	854	5	-	hormone response	MeJA-responsiveness	Helianthus annuus
gene-LOC110913311	TGACG-motif	TGACG	1269	5	-	hormone response	MeJA-responsiveness	Helianthus annuus
gene-LOC110913311	TGACG-motif	TGACG	1340	5	+	hormone response	MeJA-responsiveness	Helianthus annuus
gene-LOC110916218	as-1	TGACG	496	5	+	hormone response	salicylic acid responsiveness	Helianthus annuus
gene-LOC110916218	TCT-motif	TCTTAC	1144	6	+	light response	light responsiveness	Helianthus annuus
gene-LOC110916218	MYB recognition site	CCGTTG	49	6	+	stress response	MYB binding site	Helianthus annuus
gene-LOC110916218	ABRE	ACGTG	484	5	-	hormone response	abscisic acid responsiveness	Helianthus annuus
gene-LOC110916218	ABRE	ACGTG	1605	5	-	hormone response	abscisic acid responsiveness	Helianthus annuus
gene-LOC110916218	CCAAT-box	CAACGG	49	6	-	stress response	MYBHv1 binding site	Helianthus annuus
gene-LOC110916218	CGTCA-motif	CGTCA	496	5	-	hormone response	MeJA-responsiveness	Helianthus annuus
gene-LOC110916218	GARE-motif	TCTGTTG	775	7	-	hormone response	gibberellin-responsiveness	Helianthus annuus
gene-LOC110916218	Myb-binding site	CAACAG	775	6	+	stress response	stress response element	Helianthus annuus
gene-LOC110916218	GATA-motif	GATAGGA	136	7	-	light response	light responsiveness	Helianthus annuus
gene-LOC110916218	GATA-motif	GATAGGA	544	7	+	light response	light responsiveness	Helianthus annuus
gene-LOC110916218	Box 4	ATTAAT	731	6	+	light response	light responsiveness	Helianthus annuus
gene-LOC110916218	MSA-like	(T/C)C(T/C)AACGG(T/C)(T/C)A	46	9	-	growth and development	cell cycle	Helianthus annuus
gene-LOC110916218	TGA-element	AACGAC	415	6	-	hormone response	auxin responsiveness	Helianthus annuus
gene-LOC110916218	ABRE3a	TACGTG	1605	6	-	light response	light responsiveness	Helianthus annuus
gene-LOC110916218	WRE3	CCACCT	1313	6	-	stress response	wound responsive element	Helianthus annuus
gene-LOC110916218	ARE	AAACCA	696	6	-	stress response	anaerobic induction	Helianthus annuus
gene-LOC110916218	ARE	AAACCA	899	6	-	stress response	anaerobic induction	Helianthus annuus
gene-LOC110916218	W box	TTGACC	956	6	+	stress response	Fungal elicitor responsive element;wound responsive	Helianthus annuus
gene-LOC110916218	W box	TTGACC	1979	6	-	stress response	Fungal elicitor responsive element;wound responsive	Helianthus annuus
gene-LOC110916218	MYB	CAACAG	775	6	+	stress response	MYB binding site	Helianthus annuus
gene-LOC110916218	STRE	AGGGG	85	5	-	stress response	stress response element	Helianthus annuus
gene-LOC110916218	STRE	AGGGG	1976	5	+	stress response	stress response element	Helianthus annuus
gene-LOC110916218	MBS	CAACTG	464	6	+	stress response	drought-inducibility	Helianthus annuus
gene-LOC110916218	ATCT-motif	AATCTAATCC	1648	9	+	light response	light responsiveness	Helianthus annuus
gene-LOC110916218	WUN-motif	AAATTACT	624	8	-	stress response	wound responsive element	Helianthus annuus
gene-LOC110916218	TGACG-motif	TGACG	496	5	+	hormone response	MeJA-responsiveness	Helianthus annuus
gene-LOC110916218	TCA	TCATCTTCAT	988	9	+	hormone response	salicylic acid responsiveness	Helianthus annuus
gene-LOC110916218	TCA-element	CCATCTTTTT	1106	9	+	hormone response	salicylic acid responsiveness	Helianthus annuus
gene-LOC110916218	G-box	CACGTC	484	6	+	light response	light responsiveness	Helianthus annuus
gene-LOC110916218	G-box	CCACGTAA	1604	8	+	light response	light responsiveness	Helianthus annuus
gene-LOC110916218	G-box	TACGTG	1605	6	-	light response	light responsiveness	Helianthus annuus
gene-LOC110916218	MYC	CATGTG	917	6	+	stress response	MYC binding site	Helianthus annuus
gene-LOC110941640	Box 4	ATTAAT	230	6	+	light response	light responsiveness	Helianthus annuus
gene-LOC110941640	Box 4	ATTAAT	742	6	+	light response	light responsiveness	Helianthus annuus
gene-LOC110941640	Box 4	ATTAAT	767	6	+	light response	light responsiveness	Helianthus annuus
gene-LOC110941640	ERE	ATTTTAAA	108	8	-	hormone response	ethylene response element	Helianthus annuus
gene-LOC110941640	ERE	ATTTTAAA	181	8	+	hormone response	ethylene response element	Helianthus annuus
gene-LOC110941640	ERE	ATTTTAAA	680	8	+	hormone response	ethylene response element	Helianthus annuus
gene-LOC110941640	AAGAA-motif	GAAAGAA	1600	7	+	growth and development	cis-element involved in seed specific expression	Helianthus annuus
gene-LOC110941640	GATA-motif	GATAGGA	720	7	-	light response	light responsiveness	Helianthus annuus
gene-LOC110941640	Sp1	GGGCGG	1353	6	-	light response	light responsiveness	Helianthus annuus
gene-LOC110941640	CCAAT-box	CAACGG	1358	6	-	stress response	MYBHv1 binding site	Helianthus annuus
gene-LOC110941640	ABRE	ACGTG	363	5	-	hormone response	abscisic acid responsiveness	Helianthus annuus
gene-LOC110941640	ABRE	ACGTG	860	5	-	hormone response	abscisic acid responsiveness	Helianthus annuus
gene-LOC110941640	ABRE	ACGTG	1374	5	-	hormone response	abscisic acid responsiveness	Helianthus annuus
gene-LOC110941640	MYB recognition site	CCGTTG	1358	6	+	stress response	MYB binding site	Helianthus annuus
gene-LOC110941640	chs-CMA1a	TTACTTAA	1664	8	-	light response	light responsiveness	Helianthus annuus
gene-LOC110941640	TCA	TCATCTTCAT	1657	9	-	hormone response	salicylic acid responsiveness	Helianthus annuus
gene-LOC110941640	TCA-element	TCAGAAGAGG	1890	9	+	hormone response	salicylic acid responsiveness	Helianthus annuus
gene-LOC110941640	G-box	CACGTC	363	6	+	light response	light responsiveness	Helianthus annuus
gene-LOC110941640	G-box	CACGAC	366	6	-	light response	light responsiveness	Helianthus annuus
gene-LOC110941640	LTR	CCGAAA	1719	6	+	stress response	low-temperature responsiveness	Helianthus annuus
gene-LOC110941640	LTR	CCGAAA	1810	6	-	stress response	low-temperature responsiveness	Helianthus annuus
gene-LOC110941640	MYC	CATTTG	411	6	-	stress response	MYC binding site	Helianthus annuus
gene-LOC110941640	MYC	CAATTG	984	6	+	stress response	MYC binding site	Helianthus annuus
gene-LOC110941640	G-box	CACGTT	860	6	+	light response	light responsiveness	Helianthus annuus
gene-LOC110941640	G-box	CACGTT	1374	6	+	light response	light responsiveness	Helianthus annuus
gene-LOC110941640	MYB-like sequence	TAACCA	834	6	-	stress response	stress response element	Helianthus annuus
gene-LOC110941640	MYB-like sequence	TAACCA	1652	6	-	stress response	stress response element	Helianthus annuus
gene-LOC110941640	O2-site	GATGACATGG	1104	9	-	growth and development	zein metabolism	Helianthus annuus
gene-LOC110941640	MYB	CAACCA	731	6	+	stress response	MYB binding site	Helianthus annuus
gene-LOC110941640	MYB	TAACCA	834	6	-	stress response	MYB binding site	Helianthus annuus
gene-LOC110941640	MYB	CAACCA	1113	6	+	stress response	MYB binding site	Helianthus annuus
gene-LOC110941640	MYB	CAACCA	1190	6	+	stress response	MYB binding site	Helianthus annuus
gene-LOC110941640	MYB	TAACCA	1652	6	-	stress response	MYB binding site	Helianthus annuus
gene-LOC110941640	GT1-motif	GGTTAA	580	6	+	light response	light responsiveness	Helianthus annuus
gene-LOC110941640	STRE	AGGGG	55	5	+	stress response	stress response element	Helianthus annuus
gene-LOC110941640	STRE	AGGGG	855	5	+	stress response	stress response element	Helianthus annuus
gene-LOC110941640	STRE	AGGGG	1042	5	+	stress response	stress response element	Helianthus annuus
gene-LOC110941640	STRE	AGGGG	1047	5	+	stress response	stress response element	Helianthus annuus
gene-LOC110941640	STRE	AGGGG	1924	5	+	stress response	stress response element	Helianthus annuus
gene-LOC110941640	MBS	CAACTG	1750	6	+	stress response	drought-inducibility	Helianthus annuus
gene-LOC110941640	ARE	AAACCA	963	6	-	stress response	anaerobic induction	Helianthus annuus
gene-LOC110941640	ARE	AAACCA	1223	6	+	stress response	anaerobic induction	Helianthus annuus
gene-LOC111882309	CAT-box	GCCACT	1363	6	+	growth and development	meristem	Lactuca sativa
gene-LOC111882309	CAT-box	GCCACT	1603	6	+	growth and development	meristem	Lactuca sativa
gene-LOC111882309	Myb-binding site	CAACAG	786	6	+	stress response	stress response element	Lactuca sativa
gene-LOC111882309	A-box	CCGTCC	1477	6	-	light response	light responsiveness	Lactuca sativa
gene-LOC111882309	GARE-motif	TCTGTTG	786	7	-	hormone response	gibberellin-responsiveness	Lactuca sativa
gene-LOC111882309	MYB recognition site	CCGTTG	281	6	-	stress response	MYB binding site	Lactuca sativa
gene-LOC111882309	ABRE	ACGTG	546	5	-	hormone response	abscisic acid responsiveness	Lactuca sativa
gene-LOC111882309	ABRE	ACGTG	818	5	+	hormone response	abscisic acid responsiveness	Lactuca sativa
gene-LOC111882309	ABRE	ACGTG	1876	5	+	hormone response	abscisic acid responsiveness	Lactuca sativa
gene-LOC111882309	CCAAT-box	CAACGG	281	6	+	stress response	MYBHv1 binding site	Lactuca sativa
gene-LOC111882309	CARE	CAACTCAC	293	8	+	hormone response	gibberellin-responsiveness	Lactuca sativa
gene-LOC111882309	Sp1	GGGCGG	1347	6	+	light response	light responsiveness	Lactuca sativa
gene-LOC111882309	Sp1	GGGCGG	1627	6	-	light response	light responsiveness	Lactuca sativa
gene-LOC111882309	TCA	TCATCTTCAT	1321	9	-	hormone response	salicylic acid responsiveness	Lactuca sativa
gene-LOC111882309	GCN4_motif	TGAGTCA	585	7	-	growth and development	endosperm	Lactuca sativa
gene-LOC111882309	GT1-motif	GGTTAA	603	6	-	light response	light responsiveness	Lactuca sativa
gene-LOC111882309	GT1-motif	GGTTAA	851	6	-	light response	light responsiveness	Lactuca sativa
gene-LOC111882309	ARE	AAACCA	626	6	+	stress response	anaerobic induction	Lactuca sativa
gene-LOC111882309	ARE	AAACCA	1650	6	+	stress response	anaerobic induction	Lactuca sativa
gene-LOC111882309	TGA-element	AACGAC	481	6	+	hormone response	auxin responsiveness	Lactuca sativa
gene-LOC111882309	Box 4	ATTAAT	1093	6	-	light response	light responsiveness	Lactuca sativa
gene-LOC111882309	Box 4	ATTAAT	1230	6	-	light response	light responsiveness	Lactuca sativa
gene-LOC111882309	GATA-motif	AAGGATAAGG	883	9	-	light response	light responsiveness	Lactuca sativa
gene-LOC111882309	MRE	AACCTAA	700	7	+	light response	light responsiveness	Lactuca sativa
gene-LOC111882309	AE-box	AGAAACAA	1254	8	-	light response	light responsiveness	Lactuca sativa
gene-LOC111882309	chs-Unit 1 m1	ACCTAACCCGG	377	10	+	light response	light responsiveness	Lactuca sativa
gene-LOC111882309	chs-Unit 1 m1	ACCTAACCCGC	701	10	+	light response	light responsiveness	Lactuca sativa
gene-LOC111882309	circadian	CAAAGATATC	1314	9	+	growth and development	circadian	Lactuca sativa
gene-LOC111882309	CGTCA-motif	CGTCA	987	5	-	hormone response	MeJA-responsiveness	Lactuca sativa
gene-LOC111882309	CGTCA-motif	CGTCA	1703	5	-	hormone response	MeJA-responsiveness	Lactuca sativa
gene-LOC111882309	P-box	CCTTTTG	1211	7	-	hormone response	gibberellin-responsiveness	Lactuca sativa
gene-LOC111882309	as-1	TGACG	987	5	+	hormone response	salicylic acid responsiveness	Lactuca sativa
gene-LOC111882309	as-1	TGACG	1703	5	+	hormone response	salicylic acid responsiveness	Lactuca sativa
gene-LOC111882309	G-box	TACGTG	546	6	-	light response	light responsiveness	Lactuca sativa
gene-LOC111882309	G-box	TACGTG	1875	6	+	light response	light responsiveness	Lactuca sativa
gene-LOC111882309	MYC	CATTTG	983	6	-	stress response	MYC binding site	Lactuca sativa
gene-LOC111882309	MYC	CATGTG	1425	6	-	stress response	MYC binding site	Lactuca sativa
gene-LOC111882309	LTR	CCGAAA	1199	6	-	stress response	low-temperature responsiveness	Lactuca sativa
gene-LOC111882309	CCGTCC-box	CCGTCC	1477	6	-	growth and development	meristem	Lactuca sativa
gene-LOC111882309	TGACG-motif	TGACG	987	5	+	hormone response	MeJA-responsiveness	Lactuca sativa
gene-LOC111882309	TGACG-motif	TGACG	1703	5	+	hormone response	MeJA-responsiveness	Lactuca sativa
gene-LOC111882309	G-box	CACGTT	817	6	-	light response	light responsiveness	Lactuca sativa
gene-LOC111882309	W box	TTGACC	261	6	-	stress response	Fungal elicitor responsive element;wound responsive	Lactuca sativa
gene-LOC111882309	W box	TTGACC	271	6	-	stress response	Fungal elicitor responsive element;wound responsive	Lactuca sativa
gene-LOC111882309	W box	TTGACC	278	6	-	stress response	Fungal elicitor responsive element;wound responsive	Lactuca sativa
gene-LOC111882309	W box	TTGACC	285	6	-	stress response	Fungal elicitor responsive element;wound responsive	Lactuca sativa
gene-LOC111882309	W box	TTGACC	1457	6	+	stress response	Fungal elicitor responsive element;wound responsive	Lactuca sativa
gene-LOC111882309	W box	TTGACC	1980	6	+	stress response	Fungal elicitor responsive element;wound responsive	Lactuca sativa
gene-LOC111882309	MYB	CAACCA	232	6	-	stress response	MYB binding site	Lactuca sativa
gene-LOC111882309	MYB	CAACAG	786	6	+	stress response	MYB binding site	Lactuca sativa
gene-LOC111882309	STRE	AGGGG	396	5	-	stress response	stress response element	Lactuca sativa
gene-LOC111882309	ABRE3a	TACGTG	546	6	-	light response	light responsiveness	Lactuca sativa
gene-LOC111882309	ABRE3a	TACGTG	1875	6	+	light response	light responsiveness	Lactuca sativa
gene-LOC111882309	TATC-box	TATCCCA	221	7	+	hormone response	gibberellin-responsiveness	Lactuca sativa
gene-LOC111889678	MYC	CATTTG	904	6	-	stress response	MYC binding site	Lactuca sativa
gene-LOC111889678	MYC	CATTTG	959	6	+	stress response	MYC binding site	Lactuca sativa
gene-LOC111889678	O2-site	GATGATGTGG	1489	9	-	growth and development	zein metabolism	Lactuca sativa
gene-LOC111889678	MYB-like sequence	TAACCA	890	6	-	stress response	stress response element	Lactuca sativa
gene-LOC111889678	MYB-like sequence	TAACCA	1688	6	-	stress response	stress response element	Lactuca sativa
gene-LOC111889678	TGACG-motif	TGACG	207	5	+	hormone response	MeJA-responsiveness	Lactuca sativa
gene-LOC111889678	STRE	AGGGG	331	5	+	stress response	stress response element	Lactuca sativa
gene-LOC111889678	STRE	AGGGG	685	5	+	stress response	stress response element	Lactuca sativa
gene-LOC111889678	STRE	AGGGG	1705	5	+	stress response	stress response element	Lactuca sativa
gene-LOC111889678	GT1-motif	GGTTAA	891	6	+	light response	light responsiveness	Lactuca sativa
gene-LOC111889678	GT1-motif	GGTTAA	1297	6	-	light response	light responsiveness	Lactuca sativa
gene-LOC111889678	MYB	CAACCA	567	6	-	stress response	MYB binding site	Lactuca sativa
gene-LOC111889678	MYB	CAACAG	834	6	-	stress response	MYB binding site	Lactuca sativa
gene-LOC111889678	MYB	TAACCA	890	6	-	stress response	MYB binding site	Lactuca sativa
gene-LOC111889678	MYB	CAACCA	1031	6	-	stress response	MYB binding site	Lactuca sativa
gene-LOC111889678	MYB	TAACCA	1688	6	-	stress response	MYB binding site	Lactuca sativa
gene-LOC111889678	MYB	CAACCA	1859	6	-	stress response	MYB binding site	Lactuca sativa
gene-LOC111889678	W box	TTGACC	24	6	+	stress response	Fungal elicitor responsive element;wound responsive	Lactuca sativa
gene-LOC111889678	W box	TTGACC	314	6	+	stress response	Fungal elicitor responsive element;wound responsive	Lactuca sativa
gene-LOC111889678	W box	TTGACC	324	6	+	stress response	Fungal elicitor responsive element;wound responsive	Lactuca sativa
gene-LOC111889678	MBS	CAACTG	734	6	+	stress response	drought-inducibility	Lactuca sativa
gene-LOC111889678	ARE	AAACCA	154	6	-	stress response	anaerobic induction	Lactuca sativa
gene-LOC111889678	ARE	AAACCA	876	6	-	stress response	anaerobic induction	Lactuca sativa
gene-LOC111889678	ARE	AAACCA	1239	6	+	stress response	anaerobic induction	Lactuca sativa
gene-LOC111889678	ARE	AAACCA	1356	6	+	stress response	anaerobic induction	Lactuca sativa
gene-LOC111889678	ARE	AAACCA	1442	6	+	stress response	anaerobic induction	Lactuca sativa
gene-LOC111889678	3-AF3 binding site	CACTATCTAAC	236	10	-	light response	light responsiveness	Lactuca sativa
gene-LOC111889678	ERE	ATTTCATA	1747	8	+	hormone response	ethylene response element	Lactuca sativa
gene-LOC111889678	Box 4	ATTAAT	1885	6	-	light response	light responsiveness	Lactuca sativa
gene-LOC111889678	AAGAA-motif	GAAAGAA	1914	7	+	growth and development	cis-element involved in seed specific expression	Lactuca sativa
gene-LOC111889678	RY-element	CATGCATG	57	8	+	growth and development	seed-specific regulation	Lactuca sativa
gene-LOC111889678	GATA-motif	AAGATAAGATT	1054	10	-	light response	light responsiveness	Lactuca sativa
gene-LOC111889678	Myb-binding site	CAACAG	834	6	-	stress response	stress response element	Lactuca sativa
gene-LOC111889678	CAT-box	GCCACT	243	6	-	growth and development	meristem	Lactuca sativa
gene-LOC111889678	CGTCA-motif	CGTCA	207	5	-	hormone response	MeJA-responsiveness	Lactuca sativa
gene-LOC111889678	GARE-motif	TCTGTTG	833	7	+	hormone response	gibberellin-responsiveness	Lactuca sativa
gene-LOC111889678	GA-motif	ATAGATAA	585	8	-	light response	light responsiveness	Lactuca sativa
gene-LOC111889678	MRE	AACCTAA	191	7	-	light response	light responsiveness	Lactuca sativa
gene-LOC111889678	TCT-motif	TCTTAC	1278	6	-	light response	light responsiveness	Lactuca sativa
gene-LOC111889678	as-1	TGACG	207	5	+	hormone response	salicylic acid responsiveness	Lactuca sativa
gene-LOC111890435	MBS	CAACTG	1665	6	+	stress response	drought-inducibility	Lactuca sativa
gene-LOC111890435	MBS	CAACTG	1888	6	-	stress response	drought-inducibility	Lactuca sativa
gene-LOC111890435	GT1-motif	GGTTAA	222	6	+	light response	light responsiveness	Lactuca sativa
gene-LOC111890435	GT1-motif	GGTTAA	698	6	-	light response	light responsiveness	Lactuca sativa
gene-LOC111890435	MYB	CAACCA	151	6	+	stress response	MYB binding site	Lactuca sativa
gene-LOC111890435	MYB	TAACCA	221	6	-	stress response	MYB binding site	Lactuca sativa
gene-LOC111890435	MYB	TAACCA	479	6	+	stress response	MYB binding site	Lactuca sativa
gene-LOC111890435	MYB	TAACCA	1740	6	-	stress response	MYB binding site	Lactuca sativa
gene-LOC111890435	W box	TTGACC	721	6	+	stress response	Fungal elicitor responsive element;wound responsive	Lactuca sativa
gene-LOC111890435	ARE	AAACCA	684	6	-	stress response	anaerobic induction	Lactuca sativa
gene-LOC111890435	ARE	AAACCA	1019	6	+	stress response	anaerobic induction	Lactuca sativa
gene-LOC111890435	WRE3	CCACCT	921	6	+	stress response	wound responsive element	Lactuca sativa
gene-LOC111890435	WRE3	CCACCT	1492	6	+	stress response	wound responsive element	Lactuca sativa
gene-LOC111890435	WRE3	CCACCT	1785	6	+	stress response	wound responsive element	Lactuca sativa
gene-LOC111890435	ABRE3a	TACGTG	1711	6	-	light response	light responsiveness	Lactuca sativa
gene-LOC111890435	LTR	CCGAAA	542	6	+	stress response	low-temperature responsiveness	Lactuca sativa
gene-LOC111890435	MYC	CATGTG	680	6	+	stress response	MYC binding site	Lactuca sativa
gene-LOC111890435	MYC	CAATTG	1023	6	-	stress response	MYC binding site	Lactuca sativa
gene-LOC111890435	MYC	CAATTG	1384	6	-	stress response	MYC binding site	Lactuca sativa
gene-LOC111890435	G-box	TACGTG	1711	6	-	light response	light responsiveness	Lactuca sativa
gene-LOC111890435	G-box	CACGTC	1736	6	-	light response	light responsiveness	Lactuca sativa
gene-LOC111890435	G-box	TAACACGTAG	1845	9	+	light response	light responsiveness	Lactuca sativa
gene-LOC111890435	G-box	CACGTG	1923	6	-	light response	light responsiveness	Lactuca sativa
gene-LOC111890435	O2-site	GATGATGTGG	1733	9	+	growth and development	zein metabolism	Lactuca sativa
gene-LOC111890435	MYB-like sequence	TAACCA	221	6	-	stress response	stress response element	Lactuca sativa
gene-LOC111890435	MYB-like sequence	TAACCA	479	6	+	stress response	stress response element	Lactuca sativa
gene-LOC111890435	MYB-like sequence	TAACCA	1740	6	-	stress response	stress response element	Lactuca sativa
gene-LOC111890435	TGACG-motif	TGACG	516	5	-	hormone response	MeJA-responsiveness	Lactuca sativa
gene-LOC111890435	TGACG-motif	TGACG	1735	5	+	hormone response	MeJA-responsiveness	Lactuca sativa
gene-LOC111890435	TGACG-motif	TGACG	1900	5	-	hormone response	MeJA-responsiveness	Lactuca sativa
gene-LOC111890435	G-box	CACGTG	1923	6	-	light response	light responsiveness	Lactuca sativa
gene-LOC111890435	G-box	CACGTT	1936	6	+	light response	light responsiveness	Lactuca sativa
gene-LOC111890435	MRE	AACCTAA	692	7	-	light response	light responsiveness	Lactuca sativa
gene-LOC111890435	CGTCA-motif	CGTCA	516	5	+	hormone response	MeJA-responsiveness	Lactuca sativa
gene-LOC111890435	CGTCA-motif	CGTCA	1735	5	-	hormone response	MeJA-responsiveness	Lactuca sativa
gene-LOC111890435	CGTCA-motif	CGTCA	1900	5	+	hormone response	MeJA-responsiveness	Lactuca sativa
gene-LOC111890435	P-box	CCTTTTG	1034	7	-	hormone response	gibberellin-responsiveness	Lactuca sativa
gene-LOC111890435	P-box	CCTTTTG	1225	7	-	hormone response	gibberellin-responsiveness	Lactuca sativa
gene-LOC111890435	ABRE	AACCCGG	734	7	-	hormone response	abscisic acid responsiveness	Lactuca sativa
gene-LOC111890435	ABRE	ACGTG	1711	5	-	hormone response	abscisic acid responsiveness	Lactuca sativa
gene-LOC111890435	ABRE	ACGTG	1737	5	+	hormone response	abscisic acid responsiveness	Lactuca sativa
gene-LOC111890435	ABRE	CACGTG	1923	6	-	hormone response	abscisic acid responsiveness	Lactuca sativa
gene-LOC111890435	ABRE	ACGTG	1924	5	+	hormone response	abscisic acid responsiveness	Lactuca sativa
gene-LOC111890435	ABRE	ACGTG	1936	5	-	hormone response	abscisic acid responsiveness	Lactuca sativa
gene-LOC111890435	as-1	TGACG	516	5	-	hormone response	salicylic acid responsiveness	Lactuca sativa
gene-LOC111890435	as-1	TGACG	1735	5	+	hormone response	salicylic acid responsiveness	Lactuca sativa
gene-LOC111890435	as-1	TGACG	1900	5	-	hormone response	salicylic acid responsiveness	Lactuca sativa
gene-LOC111890435	AAGAA-motif	GAAAGAA	972	7	+	growth and development	cis-element involved in seed specific expression	Lactuca sativa
gene-LOC111890435	AAGAA-motif	GAAAGAA	976	7	+	growth and development	cis-element involved in seed specific expression	Lactuca sativa
gene-LOC111890435	AAGAA-motif	GAAAGAA	1054	7	+	growth and development	cis-element involved in seed specific expression	Lactuca sativa
gene-LOC111890435	TGA-element	AACGAC	1595	6	+	hormone response	auxin responsiveness	Lactuca sativa
gene-LOC111890435	ERE	ATTTTAAA	404	8	+	hormone response	ethylene response element	Lactuca sativa
gene-LOC111890435	ERE	ATTTTAAA	1067	8	-	hormone response	ethylene response element	Lactuca sativa
gene-LOC111890435	ERE	ATTTTAAA	1622	8	-	hormone response	ethylene response element	Lactuca sativa
gene-LOC111890435	Box 4	ATTAAT	90	6	+	light response	light responsiveness	Lactuca sativa
gene-LOC111890435	Box 4	ATTAAT	1399	6	-	light response	light responsiveness	Lactuca sativa
gene-LOC111890435	Box 4	ATTAAT	1421	6	-	light response	light responsiveness	Lactuca sativa
gene-LOC111890435	Box 4	ATTAAT	1436	6	-	light response	light responsiveness	Lactuca sativa
gene-LOC111890435	GATA-motif	AAGGATAAGG	72	9	+	light response	light responsiveness	Lactuca sativa
gene-LOC111907032	STRE	AGGGG	859	5	-	stress response	stress response element	Lactuca sativa
gene-LOC111907032	STRE	AGGGG	1490	5	+	stress response	stress response element	Lactuca sativa
gene-LOC111907032	STRE	AGGGG	1515	5	+	stress response	stress response element	Lactuca sativa
gene-LOC111907032	W box	TTGACC	1052	6	-	stress response	Fungal elicitor responsive element;wound responsive	Lactuca sativa
gene-LOC111907032	MYB	CAACCA	233	6	-	stress response	MYB binding site	Lactuca sativa
gene-LOC111907032	MYB	CAACCA	360	6	+	stress response	MYB binding site	Lactuca sativa
gene-LOC111907032	MYB	CAACAG	1892	6	-	stress response	MYB binding site	Lactuca sativa
gene-LOC111907032	MYB	CAACCA	1942	6	-	stress response	MYB binding site	Lactuca sativa
gene-LOC111907032	ARE	AAACCA	1065	6	+	stress response	anaerobic induction	Lactuca sativa
gene-LOC111907032	MYC	CATGTG	1230	6	-	stress response	MYC binding site	Lactuca sativa
gene-LOC111907032	MYC	CATGTG	1392	6	+	stress response	MYC binding site	Lactuca sativa
gene-LOC111907032	MYC	CATGTG	1547	6	-	stress response	MYC binding site	Lactuca sativa
gene-LOC111907032	MYC	CATGTG	1570	6	+	stress response	MYC binding site	Lactuca sativa
gene-LOC111907032	MYC	CATGTG	1956	6	+	stress response	MYC binding site	Lactuca sativa
gene-LOC111907032	G-box	CACGTT	1069	6	+	light response	light responsiveness	Lactuca sativa
gene-LOC111907032	circadian	CAAAGATATC	651	9	-	growth and development	circadian	Lactuca sativa
gene-LOC111907032	ABRE	ACGTG	1069	5	-	hormone response	abscisic acid responsiveness	Lactuca sativa
gene-LOC111907032	TGA-element	AACGAC	1079	6	-	hormone response	auxin responsiveness	Lactuca sativa
gene-LOC111907032	AAGAA-motif	GAAAGAA	1459	7	-	growth and development	cis-element involved in seed specific expression	Lactuca sativa
gene-LOC111907032	AAGAA-motif	gGTAAAGAAA	1709	10	-	growth and development	cis-element involved in seed specific expression	Lactuca sativa
gene-LOC111907032	ERE	ATTTCATA	1832	8	+	hormone response	ethylene response element	Lactuca sativa
gene-LOC111907032	Box 4	ATTAAT	1413	6	-	light response	light responsiveness	Lactuca sativa
gene-LOC111907032	Box 4	ATTAAT	1425	6	-	light response	light responsiveness	Lactuca sativa
gene-LOC111907032	TCCC-motif	TCTCCCT	1987	7	-	light response	light responsiveness	Lactuca sativa
gene-LOC111907032	Myb-binding site	CAACAG	1892	6	-	stress response	stress response element	Lactuca sativa
gene-LOC111911946	ABRE3a	TACGTG	1926	6	-	light response	light responsiveness	Lactuca sativa
gene-LOC111911946	ARE	AAACCA	825	6	-	stress response	anaerobic induction	Lactuca sativa
gene-LOC111911946	ARE	AAACCA	1320	6	-	stress response	anaerobic induction	Lactuca sativa
gene-LOC111911946	ARE	AAACCA	1775	6	+	stress response	anaerobic induction	Lactuca sativa
gene-LOC111911946	MBS	CAACTG	1779	6	+	stress response	drought-inducibility	Lactuca sativa
gene-LOC111911946	WUN-motif	TTATTACAT	948	9	+	stress response	wound responsive element	Lactuca sativa
gene-LOC111911946	TGACG-motif	TGACG	1307	5	+	hormone response	MeJA-responsiveness	Lactuca sativa
gene-LOC111911946	G-box	tgACACGTGGCA	472	11	-	light response	light responsiveness	Lactuca sativa
gene-LOC111911946	G-box	tgACACGTGGCA	511	11	-	light response	light responsiveness	Lactuca sativa
gene-LOC111911946	G-box	TACGTG	1926	6	-	light response	light responsiveness	Lactuca sativa
gene-LOC111911946	MYC	CATTTG	32	6	-	stress response	MYC binding site	Lactuca sativa
gene-LOC111911946	MYC	CATTTG	52	6	-	stress response	MYC binding site	Lactuca sativa
gene-LOC111911946	MYC	CATTTG	99	6	+	stress response	MYC binding site	Lactuca sativa
gene-LOC111911946	MYC	CATTTG	207	6	-	stress response	MYC binding site	Lactuca sativa
gene-LOC111911946	MYC	CATTTG	1424	6	+	stress response	MYC binding site	Lactuca sativa
gene-LOC111911946	as-1	TGACG	1307	5	+	hormone response	salicylic acid responsiveness	Lactuca sativa
gene-LOC111911946	TCT-motif	TCTTAC	236	6	-	light response	light responsiveness	Lactuca sativa
gene-LOC111911946	ABRE	GACACGTGGC	473	9	-	hormone response	abscisic acid responsiveness	Lactuca sativa
gene-LOC111911946	ABRE	GACACGTGGC	512	9	-	hormone response	abscisic acid responsiveness	Lactuca sativa
gene-LOC111911946	ABRE	TACGTGTC	1924	8	-	hormone response	abscisic acid responsiveness	Lactuca sativa
gene-LOC111911946	ABRE	ACGTG	1926	5	-	hormone response	abscisic acid responsiveness	Lactuca sativa
gene-LOC111911946	P-box	CCTTTTG	467	7	+	hormone response	gibberellin-responsiveness	Lactuca sativa
gene-LOC111911946	CGTCA-motif	CGTCA	1307	5	-	hormone response	MeJA-responsiveness	Lactuca sativa
gene-LOC111911946	MRE	AACCTAA	200	7	-	light response	light responsiveness	Lactuca sativa
gene-LOC111911946	MRE	AACCTAA	427	7	+	light response	light responsiveness	Lactuca sativa
gene-LOC111911946	MRE	AACCTAA	1602	7	-	light response	light responsiveness	Lactuca sativa
gene-LOC111911946	Gap-box	CAAATGAA(A/G)A	32	9	+	light response	light responsiveness	Lactuca sativa
gene-LOC111911946	Gap-box	CAAATGAA(A/G)A	52	9	+	light response	light responsiveness	Lactuca sativa
gene-LOC111911946	CAT-box	GCCACT	512	6	+	growth and development	meristem	Lactuca sativa
gene-LOC111911946	AT~ABRE	TACGTGTC	1924	8	-	hormone response	abscisic acid responsiveness	Lactuca sativa
gene-LOC111911946	Box 4	ATTAAT	282	6	+	light response	light responsiveness	Lactuca sativa
gene-LOC111911946	Box 4	ATTAAT	311	6	+	light response	light responsiveness	Lactuca sativa
gene-LOC111911946	Box 4	ATTAAT	346	6	+	light response	light responsiveness	Lactuca sativa
gene-LOC111911946	Box 4	ATTAAT	501	6	+	light response	light responsiveness	Lactuca sativa
gene-LOC111911946	Box 4	ATTAAT	527	6	+	light response	light responsiveness	Lactuca sativa
gene-LOC111911946	Box 4	ATTAAT	562	6	+	light response	light responsiveness	Lactuca sativa
gene-LOC111911946	Box 4	ATTAAT	671	6	+	light response	light responsiveness	Lactuca sativa
gene-LOC111911946	Box 4	ATTAAT	737	6	+	light response	light responsiveness	Lactuca sativa
gene-LOC111911946	Box 4	ATTAAT	774	6	+	light response	light responsiveness	Lactuca sativa
gene-LOC111911946	Box 4	ATTAAT	809	6	+	light response	light responsiveness	Lactuca sativa
gene-LOC111911946	Box 4	ATTAAT	1084	6	-	light response	light responsiveness	Lactuca sativa
gene-LOC111911946	Box 4	ATTAAT	1302	6	-	light response	light responsiveness	Lactuca sativa
gene-LOC111911946	Box 4	ATTAAT	1797	6	-	light response	light responsiveness	Lactuca sativa
gene-LOC111911946	ERE	ATTTTAAA	358	8	-	hormone response	ethylene response element	Lactuca sativa
gene-LOC111911946	ERE	ATTTTAAA	538	8	+	hormone response	ethylene response element	Lactuca sativa
gene-LOC111911946	ERE	ATTTTAAA	599	8	+	hormone response	ethylene response element	Lactuca sativa
gene-LOC111911946	ERE	ATTTTAAA	606	8	+	hormone response	ethylene response element	Lactuca sativa
gene-LOC111911946	ERE	ATTTTAAA	749	8	-	hormone response	ethylene response element	Lactuca sativa
gene-LOC111911946	ERE	ATTTCATA	1741	8	-	hormone response	ethylene response element	Lactuca sativa
gene-LOC111911946	ACE	GACACGTATG	1924	9	+	light response	light responsiveness	Lactuca sativa
gene-LOC111911946	AAGAA-motif	GAAAGAA	1103	7	-	growth and development	cis-element involved in seed specific expression	Lactuca sativa
gene-LOC111911946	AAGAA-motif	GAAAGAA	1282	7	+	growth and development	cis-element involved in seed specific expression	Lactuca sativa
gene-LOC122581064	TCT-motif	TCTTAC	1118	6	-	light response	light responsiveness	Erigeron canadensis
gene-LOC122581064	AT1-motif	AATTATTTTTTATT	936	13	+	light response	light responsiveness	Erigeron canadensis
gene-LOC122581064	ERE	ATTTTAAA	470	8	+	hormone response	ethylene response element	Erigeron canadensis
gene-LOC122581064	ERE	ATTTTAAA	547	8	+	hormone response	ethylene response element	Erigeron canadensis
gene-LOC122581064	ERE	ATTTTAAA	1281	8	-	hormone response	ethylene response element	Erigeron canadensis
gene-LOC122581064	Box 4	ATTAAT	303	6	+	light response	light responsiveness	Erigeron canadensis
gene-LOC122581064	Box 4	ATTAAT	543	6	+	light response	light responsiveness	Erigeron canadensis
gene-LOC122581064	Box 4	ATTAAT	805	6	+	light response	light responsiveness	Erigeron canadensis
gene-LOC122581064	Box 4	ATTAAT	840	6	+	light response	light responsiveness	Erigeron canadensis
gene-LOC122581064	Box 4	ATTAAT	1227	6	-	light response	light responsiveness	Erigeron canadensis
gene-LOC122581064	Box 4	ATTAAT	1583	6	-	light response	light responsiveness	Erigeron canadensis
gene-LOC122581064	Box 4	ATTAAT	1705	6	-	light response	light responsiveness	Erigeron canadensis
gene-LOC122581064	Box 4	ATTAAT	1889	6	-	light response	light responsiveness	Erigeron canadensis
gene-LOC122581064	AAGAA-motif	GAAAGAA	1822	7	-	growth and development	cis-element involved in seed specific expression	Erigeron canadensis
gene-LOC122581064	Myb-binding site	CAACAG	1836	6	+	stress response	stress response element	Erigeron canadensis
gene-LOC122581064	TCCC-motif	TCTCCCT	709	7	-	light response	light responsiveness	Erigeron canadensis
gene-LOC122581064	GT1-motif	GGTTAA	1474	6	-	light response	light responsiveness	Erigeron canadensis
gene-LOC122581064	GT1-motif	GGTTAA	1712	6	-	light response	light responsiveness	Erigeron canadensis
gene-LOC122581064	GT1-motif	GGTTAA	1718	6	-	light response	light responsiveness	Erigeron canadensis
gene-LOC122581064	STRE	AGGGG	1207	5	+	stress response	stress response element	Erigeron canadensis
gene-LOC122581064	STRE	AGGGG	1664	5	-	stress response	stress response element	Erigeron canadensis
gene-LOC122581064	MYB	CAACCA	1098	6	-	stress response	MYB binding site	Erigeron canadensis
gene-LOC122581064	MYB	CAACCA	1396	6	+	stress response	MYB binding site	Erigeron canadensis
gene-LOC122581064	MYB	TAACCA	1475	6	+	stress response	MYB binding site	Erigeron canadensis
gene-LOC122581064	MYB	CAACAG	1836	6	+	stress response	MYB binding site	Erigeron canadensis
gene-LOC122581064	W box	TTGACC	1594	6	+	stress response	Fungal elicitor responsive element;wound responsive	Erigeron canadensis
gene-LOC122581064	MBS	CAACTG	1839	6	-	stress response	drought-inducibility	Erigeron canadensis
gene-LOC122581064	WRE3	CCACCT	65	6	+	stress response	wound responsive element	Erigeron canadensis
gene-LOC122581064	ARE	AAACCA	1726	6	+	stress response	anaerobic induction	Erigeron canadensis
gene-LOC122581064	TCA	TCATCTTCAT	1849	9	+	hormone response	salicylic acid responsiveness	Erigeron canadensis
gene-LOC122581064	MYC	CATGTG	175	6	+	stress response	MYC binding site	Erigeron canadensis
gene-LOC122581064	MYC	CATGTG	200	6	-	stress response	MYC binding site	Erigeron canadensis
gene-LOC122581064	O2-site	GATGATGTGG	1065	9	+	growth and development	zein metabolism	Erigeron canadensis
gene-LOC122581064	MYB-like sequence	TAACCA	1475	6	+	stress response	stress response element	Erigeron canadensis
gene-LOC122590849	WUN-motif	AAATTACT	283	8	-	stress response	wound responsive element	Erigeron canadensis
gene-LOC122590849	G-box	CACGTT	1603	6	-	light response	light responsiveness	Erigeron canadensis
gene-LOC122590849	G-box	CACGTG	1903	6	-	light response	light responsiveness	Erigeron canadensis
gene-LOC122590849	TGACG-motif	TGACG	720	5	+	hormone response	MeJA-responsiveness	Erigeron canadensis
gene-LOC122590849	MYB-like sequence	TAACCA	996	6	+	stress response	stress response element	Erigeron canadensis
gene-LOC122590849	MYB-like sequence	TAACCA	1402	6	-	stress response	stress response element	Erigeron canadensis
gene-LOC122590849	CCGTCC-box	CCGTCC	1872	6	+	growth and development	meristem	Erigeron canadensis
gene-LOC122590849	TCA-element	CCATCTTTTT	1892	9	+	hormone response	salicylic acid responsiveness	Erigeron canadensis
gene-LOC122590849	G-box	tgACACGTGGCA	1900	11	-	light response	light responsiveness	Erigeron canadensis
gene-LOC122590849	G-box	GCCACGTGGA	1901	9	+	light response	light responsiveness	Erigeron canadensis
gene-LOC122590849	G-box	CACGTG	1903	6	-	light response	light responsiveness	Erigeron canadensis
gene-LOC122590849	MYC	CATGTG	165	6	-	stress response	MYC binding site	Erigeron canadensis
gene-LOC122590849	MYC	CAATTG	783	6	+	stress response	MYC binding site	Erigeron canadensis
gene-LOC122590849	MYC	CAATTG	1000	6	-	stress response	MYC binding site	Erigeron canadensis
gene-LOC122590849	MYC	CATGTG	1069	6	-	stress response	MYC binding site	Erigeron canadensis
gene-LOC122590849	MYC	CATGTG	1815	6	+	stress response	MYC binding site	Erigeron canadensis
gene-LOC122590849	MYC	CATGTG	1833	6	+	stress response	MYC binding site	Erigeron canadensis
gene-LOC122590849	LTR	CCGAAA	1294	6	-	stress response	low-temperature responsiveness	Erigeron canadensis
gene-LOC122590849	WRE3	CCACCT	431	6	+	stress response	wound responsive element	Erigeron canadensis
gene-LOC122590849	ARE	AAACCA	50	6	+	stress response	anaerobic induction	Erigeron canadensis
gene-LOC122590849	ARE	AAACCA	1607	6	-	stress response	anaerobic induction	Erigeron canadensis
gene-LOC122590849	MYB	TAACCA	996	6	+	stress response	MYB binding site	Erigeron canadensis
gene-LOC122590849	MYB	TAACCA	1402	6	-	stress response	MYB binding site	Erigeron canadensis
gene-LOC122590849	MYB	CAACAG	1780	6	+	stress response	MYB binding site	Erigeron canadensis
gene-LOC122590849	STRE	AGGGG	192	5	+	stress response	stress response element	Erigeron canadensis
gene-LOC122590849	STRE	AGGGG	335	5	-	stress response	stress response element	Erigeron canadensis
gene-LOC122590849	STRE	AGGGG	1672	5	-	stress response	stress response element	Erigeron canadensis
gene-LOC122590849	GT1-motif	GTGTGTGAA	159	9	-	light response	light responsiveness	Erigeron canadensis
gene-LOC122590849	GT1-motif	GGTTAA	877	6	-	light response	light responsiveness	Erigeron canadensis
gene-LOC122590849	GT1-motif	GGTTAA	995	6	-	light response	light responsiveness	Erigeron canadensis
gene-LOC122590849	GT1-motif	GGTTAAT	1298	7	+	light response	light responsiveness	Erigeron canadensis
gene-LOC122590849	GT1-motif	GGTTAA	1363	6	+	light response	light responsiveness	Erigeron canadensis
gene-LOC122590849	GT1-motif	GGTTAA	1403	6	+	light response	light responsiveness	Erigeron canadensis
gene-LOC122590849	MBS	CAACTG	1015	6	+	stress response	drought-inducibility	Erigeron canadensis
gene-LOC122590849	Myb-binding site	CAACAG	1780	6	+	stress response	stress response element	Erigeron canadensis
gene-LOC122590849	A-box	CCGTCC	1872	6	+	light response	light responsiveness	Erigeron canadensis
gene-LOC122590849	Box 4	ATTAAT	497	6	+	light response	light responsiveness	Erigeron canadensis
gene-LOC122590849	Box 4	ATTAAT	1982	6	-	light response	light responsiveness	Erigeron canadensis
gene-LOC122590849	ERE	ATTTTAAA	7	8	-	hormone response	ethylene response element	Erigeron canadensis
gene-LOC122590849	ERE	ATTTTAAA	469	8	+	hormone response	ethylene response element	Erigeron canadensis
gene-LOC122590849	ERE	ATTTTAAA	471	8	-	hormone response	ethylene response element	Erigeron canadensis
gene-LOC122590849	ERE	ATTTTAAA	1629	8	+	hormone response	ethylene response element	Erigeron canadensis
gene-LOC122590849	as-1	TGACG	720	5	+	hormone response	salicylic acid responsiveness	Erigeron canadensis
gene-LOC122590849	TCT-motif	TCTTAC	1111	6	+	light response	light responsiveness	Erigeron canadensis
gene-LOC122590849	ABRE	GCAACGTGTC	551	9	+	hormone response	abscisic acid responsiveness	Erigeron canadensis
gene-LOC122590849	ABRE	ACGTG	1604	5	+	hormone response	abscisic acid responsiveness	Erigeron canadensis
gene-LOC122590849	ABRE	GACACGTGGC	1901	9	-	hormone response	abscisic acid responsiveness	Erigeron canadensis
gene-LOC122590849	ABRE	CACGTG	1903	6	-	hormone response	abscisic acid responsiveness	Erigeron canadensis
gene-LOC122590849	ABRE	ACGTG	1904	5	+	hormone response	abscisic acid responsiveness	Erigeron canadensis
gene-LOC122590849	chs-Unit 1 m1	ACCTAACCCGC	1665	10	+	light response	light responsiveness	Erigeron canadensis
gene-LOC122590849	CGTCA-motif	CGTCA	720	5	-	hormone response	MeJA-responsiveness	Erigeron canadensis
gene-LOC122596296	ARE	AAACCA	120	6	+	stress response	anaerobic induction	Erigeron canadensis
gene-LOC122596296	ARE	AAACCA	1053	6	+	stress response	anaerobic induction	Erigeron canadensis
gene-LOC122596296	ARE	AAACCA	1089	6	+	stress response	anaerobic induction	Erigeron canadensis
gene-LOC122596296	WRE3	CCACCT	1674	6	-	stress response	wound responsive element	Erigeron canadensis
gene-LOC122596296	ATCT-motif	AATCTAATCC	473	9	-	light response	light responsiveness	Erigeron canadensis
gene-LOC122596296	MBS	CAACTG	614	6	-	stress response	drought-inducibility	Erigeron canadensis
gene-LOC122596296	MYB	TAACCA	1177	6	-	stress response	MYB binding site	Erigeron canadensis
gene-LOC122596296	MYB	TAACCA	1630	6	+	stress response	MYB binding site	Erigeron canadensis
gene-LOC122596296	MYB	TAACCA	1648	6	-	stress response	MYB binding site	Erigeron canadensis
gene-LOC122596296	W box	TTGACC	1739	6	-	stress response	Fungal elicitor responsive element;wound responsive	Erigeron canadensis
gene-LOC122596296	STRE	AGGGG	780	5	-	stress response	stress response element	Erigeron canadensis
gene-LOC122596296	STRE	AGGGG	791	5	+	stress response	stress response element	Erigeron canadensis
gene-LOC122596296	GT1-motif	GGTTAAT	1178	7	+	light response	light responsiveness	Erigeron canadensis
gene-LOC122596296	MYB-like sequence	TAACCA	1177	6	-	stress response	stress response element	Erigeron canadensis
gene-LOC122596296	MYB-like sequence	TAACCA	1630	6	+	stress response	stress response element	Erigeron canadensis
gene-LOC122596296	MYB-like sequence	TAACCA	1648	6	-	stress response	stress response element	Erigeron canadensis
gene-LOC122596296	TGACG-motif	TGACG	391	5	-	hormone response	MeJA-responsiveness	Erigeron canadensis
gene-LOC122596296	TGACG-motif	TGACG	1453	5	+	hormone response	MeJA-responsiveness	Erigeron canadensis
gene-LOC122596296	TGACG-motif	TGACG	1526	5	+	hormone response	MeJA-responsiveness	Erigeron canadensis
gene-LOC122596296	O2-site	GATGATGTGG	1446	9	+	growth and development	zein metabolism	Erigeron canadensis
gene-LOC122596296	WUN-motif	CCATTTCAA	1033	9	+	stress response	wound responsive element	Erigeron canadensis
gene-LOC122596296	G-box	CACGAC	1206	6	+	light response	light responsiveness	Erigeron canadensis
gene-LOC122596296	G-box	CAGACGTGGCA	1525	10	+	light response	light responsiveness	Erigeron canadensis
gene-LOC122596296	G-box	CACGTC	1527	6	-	light response	light responsiveness	Erigeron canadensis
gene-LOC122596296	MYC	CATTTG	238	6	-	stress response	MYC binding site	Erigeron canadensis
gene-LOC122596296	MYC	CATTTG	399	6	+	stress response	MYC binding site	Erigeron canadensis
gene-LOC122596296	MYC	CATTTG	553	6	-	stress response	MYC binding site	Erigeron canadensis
gene-LOC122596296	MYC	CATTTG	670	6	-	stress response	MYC binding site	Erigeron canadensis
gene-LOC122596296	chs-CMA1a	TTACTTAA	1353	8	-	light response	light responsiveness	Erigeron canadensis
gene-LOC122596296	ABRE	ACGTG	1528	5	+	hormone response	abscisic acid responsiveness	Erigeron canadensis
gene-LOC122596296	TCT-motif	TCTTAC	691	6	+	light response	light responsiveness	Erigeron canadensis
gene-LOC122596296	as-1	TGACG	391	5	-	hormone response	salicylic acid responsiveness	Erigeron canadensis
gene-LOC122596296	as-1	TGACG	1453	5	+	hormone response	salicylic acid responsiveness	Erigeron canadensis
gene-LOC122596296	as-1	TGACG	1526	5	+	hormone response	salicylic acid responsiveness	Erigeron canadensis
gene-LOC122596296	AE-box	AGAAACTT	1470	8	+	light response	light responsiveness	Erigeron canadensis
gene-LOC122596296	CGTCA-motif	CGTCA	391	5	+	hormone response	MeJA-responsiveness	Erigeron canadensis
gene-LOC122596296	CGTCA-motif	CGTCA	1453	5	-	hormone response	MeJA-responsiveness	Erigeron canadensis
gene-LOC122596296	CGTCA-motif	CGTCA	1526	5	-	hormone response	MeJA-responsiveness	Erigeron canadensis
gene-LOC122596296	TCCC-motif	TCTCCCT	1489	7	-	light response	light responsiveness	Erigeron canadensis
gene-LOC122596296	box S	AGCCACC	1675	7	-	stress response	elicitation; wounding and pathogen responsievness	Erigeron canadensis
gene-LOC122596296	GATA-motif	AAGGATAAGG	996	9	-	light response	light responsiveness	Erigeron canadensis
gene-LOC122596296	TGA-element	AACGAC	955	6	+	hormone response	auxin responsiveness	Erigeron canadensis
gene-LOC122596296	Box 4	ATTAAT	1376	6	-	light response	light responsiveness	Erigeron canadensis
gene-LOC122596296	ERE	ATTTTAAA	1951	8	-	hormone response	ethylene response element	Erigeron canadensis
gene-LOC122608811	CAT-box	GCCACT	361	6	+	growth and development	meristem	Erigeron canadensis
gene-LOC122608811	CAT-box	GCCACT	1439	6	+	growth and development	meristem	Erigeron canadensis
gene-LOC122608811	motif I	gGTACGTGGCG	1420	10	-	growth and development	cis-acting regulatory element root specific	Erigeron canadensis
gene-LOC122608811	Box 4	ATTAAT	1783	6	-	light response	light responsiveness	Erigeron canadensis
gene-LOC122608811	Box 4	ATTAAT	1912	6	-	light response	light responsiveness	Erigeron canadensis
gene-LOC122608811	ERE	ATTTCATA	38	8	-	hormone response	ethylene response element	Erigeron canadensis
gene-LOC122608811	ERE	ATTTTAAA	106	8	-	hormone response	ethylene response element	Erigeron canadensis
gene-LOC122608811	ERE	ATTTCATA	476	8	+	hormone response	ethylene response element	Erigeron canadensis
gene-LOC122608811	ERE	ATTTTAAA	1244	8	+	hormone response	ethylene response element	Erigeron canadensis
gene-LOC122608811	ERE	ATTTTAAA	1795	8	+	hormone response	ethylene response element	Erigeron canadensis
gene-LOC122608811	MSA-like	TCAAACGGT	1542	9	-	growth and development	cell cycle	Erigeron canadensis
gene-LOC122608811	AAGAA-motif	gGTAAAGAAA	495	9	-	growth and development	cis-element involved in seed specific expression	Erigeron canadensis
gene-LOC122608811	AAGAA-motif	GAAAGAA	929	7	+	growth and development	cis-element involved in seed specific expression	Erigeron canadensis
gene-LOC122608811	AAGAA-motif	GAAAGAA	933	7	+	growth and development	cis-element involved in seed specific expression	Erigeron canadensis
gene-LOC122608811	AAGAA-motif	gGTAAAGAAA	1599	9	-	growth and development	cis-element involved in seed specific expression	Erigeron canadensis
gene-LOC122608811	TGA-element	AACGAC	372	6	+	hormone response	auxin responsiveness	Erigeron canadensis
gene-LOC122608811	as-1	TGACG	806	5	+	hormone response	salicylic acid responsiveness	Erigeron canadensis
gene-LOC122608811	as-1	TGACG	838	5	+	hormone response	salicylic acid responsiveness	Erigeron canadensis
gene-LOC122608811	as-1	TGACG	1705	5	+	hormone response	salicylic acid responsiveness	Erigeron canadensis
gene-LOC122608811	ABRE	ACGTG	1423	5	-	hormone response	abscisic acid responsiveness	Erigeron canadensis
gene-LOC122608811	CGTCA-motif	CGTCA	806	5	-	hormone response	MeJA-responsiveness	Erigeron canadensis
gene-LOC122608811	CGTCA-motif	CGTCA	838	5	-	hormone response	MeJA-responsiveness	Erigeron canadensis
gene-LOC122608811	CGTCA-motif	CGTCA	1705	5	-	hormone response	MeJA-responsiveness	Erigeron canadensis
gene-LOC122608811	AE-box	AGAAACAA	1718	8	-	light response	light responsiveness	Erigeron canadensis
gene-LOC122608811	WUN-motif	AAATTTCTT	1206	9	+	stress response	wound responsive element	Erigeron canadensis
gene-LOC122608811	MYB-like sequence	TAACCA	500	6	+	stress response	stress response element	Erigeron canadensis
gene-LOC122608811	MYB-like sequence	TAACCA	626	6	+	stress response	stress response element	Erigeron canadensis
gene-LOC122608811	MYB-like sequence	TAACCA	900	6	-	stress response	stress response element	Erigeron canadensis
gene-LOC122608811	TGACG-motif	TGACG	806	5	+	hormone response	MeJA-responsiveness	Erigeron canadensis
gene-LOC122608811	TGACG-motif	TGACG	838	5	+	hormone response	MeJA-responsiveness	Erigeron canadensis
gene-LOC122608811	TGACG-motif	TGACG	1705	5	+	hormone response	MeJA-responsiveness	Erigeron canadensis
gene-LOC122608811	G-box	TACGTG	1423	6	-	light response	light responsiveness	Erigeron canadensis
gene-LOC122608811	MYC	CATTTG	79	6	-	stress response	MYC binding site	Erigeron canadensis
gene-LOC122608811	MYC	CATTTG	411	6	-	stress response	MYC binding site	Erigeron canadensis
gene-LOC122608811	MYC	CATTTG	485	6	-	stress response	MYC binding site	Erigeron canadensis
gene-LOC122608811	MYC	CATGTG	1124	6	-	stress response	MYC binding site	Erigeron canadensis
gene-LOC122608811	MYC	CATGTG	1161	6	-	stress response	MYC binding site	Erigeron canadensis
gene-LOC122608811	TGA-box	TGACGTAA	1705	8	+	hormone response	auxin responsiveness	Erigeron canadensis
gene-LOC122608811	ABRE3a	TACGTG	1423	6	-	light response	light responsiveness	Erigeron canadensis
gene-LOC122608811	WRE3	CCACCT	1025	6	+	stress response	wound responsive element	Erigeron canadensis
gene-LOC122608811	ARE	AAACCA	563	6	-	stress response	anaerobic induction	Erigeron canadensis
gene-LOC122608811	MYB	TAACCA	500	6	+	stress response	MYB binding site	Erigeron canadensis
gene-LOC122608811	MYB	TAACCA	626	6	+	stress response	MYB binding site	Erigeron canadensis
gene-LOC122608811	MYB	CAACCA	874	6	-	stress response	MYB binding site	Erigeron canadensis
gene-LOC122608811	MYB	TAACCA	900	6	-	stress response	MYB binding site	Erigeron canadensis
gene-LOC122608811	MYB	CAACCA	1214	6	-	stress response	MYB binding site	Erigeron canadensis
gene-LOC122608811	MYB	CAACCA	1732	6	+	stress response	MYB binding site	Erigeron canadensis
gene-LOC122608811	W box	TTGACC	982	6	+	stress response	Fungal elicitor responsive element;wound responsive	Erigeron canadensis
gene-LOC122608811	GT1-motif	GGTTAA	499	6	-	light response	light responsiveness	Erigeron canadensis
gene-LOC122608811	GT1-motif	GGTTAA	1230	6	+	light response	light responsiveness	Erigeron canadensis
gene-LOC122608811	GT1-motif	GGTTAAT	1591	7	-	light response	light responsiveness	Erigeron canadensis
gene-LOC122608811	GT1-motif	GGTTAA	1592	6	-	light response	light responsiveness	Erigeron canadensis
gene-LOC122608811	STRE	AGGGG	774	5	+	stress response	stress response element	Erigeron canadensis
gene-LOC122608811	STRE	AGGGG	994	5	-	stress response	stress response element	Erigeron canadensis
gene-LOC122608811	STRE	AGGGG	1064	5	-	stress response	stress response element	Erigeron canadensis
gene-LOC122608811	ATCT-motif	AATCTAATCC	739	9	+	light response	light responsiveness	Erigeron canadensis
gene-LOC122610963	MBSI	aaaAaaC(G/C)GTTA	312	11.5	-	growth and development	flavonoid	Erigeron canadensis
gene-LOC122610963	WUN-motif	AAATTTCCT	1331	9	+	stress response	wound responsive element	Erigeron canadensis
gene-LOC122610963	MYB-like sequence	TAACCA	170	6	-	stress response	stress response element	Erigeron canadensis
gene-LOC122610963	MYB-like sequence	TAACCA	1488	6	-	stress response	stress response element	Erigeron canadensis
gene-LOC122610963	MYB-like sequence	TAACCA	1664	6	+	stress response	stress response element	Erigeron canadensis
gene-LOC122610963	MYB-like sequence	TAACCA	1816	6	-	stress response	stress response element	Erigeron canadensis
gene-LOC122610963	chs-CMA1a	TTACTTAA	1491	8	-	light response	light responsiveness	Erigeron canadensis
gene-LOC122610963	TCA	TCATCTTCAT	1060	9	+	hormone response	salicylic acid responsiveness	Erigeron canadensis
gene-LOC122610963	MYC	CAATTG	166	6	+	stress response	MYC binding site	Erigeron canadensis
gene-LOC122610963	TCA-element	CCATCTTTTT	622	9	-	hormone response	salicylic acid responsiveness	Erigeron canadensis
gene-LOC122610963	G-box	CACGAC	812	6	+	light response	light responsiveness	Erigeron canadensis
gene-LOC122610963	G-box	CACGAC	919	6	+	light response	light responsiveness	Erigeron canadensis
gene-LOC122610963	WRE3	CCACCT	55	6	+	stress response	wound responsive element	Erigeron canadensis
gene-LOC122610963	WRE3	CCACCT	1164	6	-	stress response	wound responsive element	Erigeron canadensis
gene-LOC122610963	ARE	AAACCA	1555	6	-	stress response	anaerobic induction	Erigeron canadensis
gene-LOC122610963	ARE	AAACCA	1912	6	+	stress response	anaerobic induction	Erigeron canadensis
gene-LOC122610963	LAMP-element	CTTTATCA	80	8	-	light response	light responsiveness	Erigeron canadensis
gene-LOC122610963	STRE	AGGGG	282	5	-	stress response	stress response element	Erigeron canadensis
gene-LOC122610963	STRE	AGGGG	585	5	+	stress response	stress response element	Erigeron canadensis
gene-LOC122610963	STRE	AGGGG	1298	5	+	stress response	stress response element	Erigeron canadensis
gene-LOC122610963	GT1-motif	GGTTAA	1029	6	+	light response	light responsiveness	Erigeron canadensis
gene-LOC122610963	GT1-motif	GGTTAA	1489	6	+	light response	light responsiveness	Erigeron canadensis
gene-LOC122610963	GT1-motif	GGTTAA	1817	6	+	light response	light responsiveness	Erigeron canadensis
gene-LOC122610963	W box	TTGACC	1585	6	+	stress response	Fungal elicitor responsive element;wound responsive	Erigeron canadensis
gene-LOC122610963	MYB	TAACCA	170	6	-	stress response	MYB binding site	Erigeron canadensis
gene-LOC122610963	MYB	CAACAG	613	6	+	stress response	MYB binding site	Erigeron canadensis
gene-LOC122610963	MYB	TAACCA	1488	6	-	stress response	MYB binding site	Erigeron canadensis
gene-LOC122610963	MYB	TAACCA	1664	6	+	stress response	MYB binding site	Erigeron canadensis
gene-LOC122610963	MYB	TAACCA	1816	6	-	stress response	MYB binding site	Erigeron canadensis
gene-LOC122610963	MYB	CAACCA	1985	6	+	stress response	MYB binding site	Erigeron canadensis
gene-LOC122610963	MBS	CAACTG	1551	6	+	stress response	drought-inducibility	Erigeron canadensis
gene-LOC122610963	GATA-motif	AAGATAAGATT	219	10	+	light response	light responsiveness	Erigeron canadensis
gene-LOC122610963	box S	AGCCACC	53	7	+	stress response	elicitation; wounding and pathogen responsievness	Erigeron canadensis
gene-LOC122610963	Myb-binding site	CAACAG	613	6	+	stress response	stress response element	Erigeron canadensis
gene-LOC122610963	Box 4	ATTAAT	1074	6	-	light response	light responsiveness	Erigeron canadensis
gene-LOC122610963	Box 4	ATTAAT	1117	6	-	light response	light responsiveness	Erigeron canadensis
gene-LOC122610963	Box 4	ATTAAT	1424	6	-	light response	light responsiveness	Erigeron canadensis
gene-LOC122610963	Sp1	GGGCGG	68	6	+	light response	light responsiveness	Erigeron canadensis
gene-LOC122610963	TCT-motif	TCTTAC	160	6	+	light response	light responsiveness	Erigeron canadensis
gene-LOC122610963	TCT-motif	TCTTAC	180	6	-	light response	light responsiveness	Erigeron canadensis
gene-LOC122610963	TCT-motif	TCTTAC	1409	6	+	light response	light responsiveness	Erigeron canadensis
gene-LOC122610963	TCT-motif	TCTTAC	1572	6	-	light response	light responsiveness	Erigeron canadensis
gene-LOC122610963	P-box	CCTTTTG	35	7	+	hormone response	gibberellin-responsiveness	Erigeron canadensis
gene-LOC122610963	CCAAT-box	CAACGG	1510	6	-	stress response	MYBHv1 binding site	Erigeron canadensis
[truncated: 48,074 more rows]

## Sheet: Table S7
Supplementary Table S7. The expression from the RNA-seq of all MAPKKK genes in Helianthus annuus
[truncated: 140 more rows]
